# Supplementary material for: Respiratory Syncytial Virus Infection Changes Cargo Composition of Exosome Released from Airway Epithelial Cells
Source: Sci Rep. 2018 Jan 10;8:387. doi: 10.1038/s41598-017-18672-5 (PMC5762922; doi:10.1038/s41598-017-18672-5)
Supplement: Supplementary file 2 — Supplementary Dataset 1 [file 41598_2017_18672_MOESM2_ESM.xls]

## Sheet: raw_count_table
gene_id	chrom	start	stop	MEX1	MEX2	MEX3	REX1	REX2	REX3	type
hsa-let-7b	chr22	46509566	46509648	187	92	107	661	1287	2090	miRNA
hsa-let-7b-5p	chr22	46509571	46509592	187	92	107	660	1286	2088	miRNA
hsa-mir-3648	chr21	9825832	9826011	100	64	106	370	46	86	miRNA
hsa-miR-1246	chr2	177465752	177465770	97	127	155	30	30	61	miRNA
hsa-mir-1246	chr2	177465708	177465780	97	127	155	30	30	61	miRNA
hsa-miR-3168	chr13	41675212	41675228	74	154	162	14	1	4	miRNA
hsa-mir-3168	chr13	41675155	41675236	74	154	162	14	1	4	miRNA
hsa-let-7c	chr21	17912148	17912231	73	5	89	68	148	206	miRNA
hsa-miR-26a-5p	chr12	58218441	58218462	65	4	22	18	246	266	miRNA
hsa-mir-26a-1	chr3	38010895	38010971	65	4	22	18	246	266	miRNA
hsa-mir-26a-2	chr12	58218392	58218475	65	4	22	18	246	266	miRNA
hsa-let-7a-1	chr9	96938239	96938318	56	80	70	683	4320	3686	miRNA
hsa-let-7a-2	chr11	122017230	122017301	56	80	70	680	4323	3676	miRNA
hsa-let-7a-3	chr22	46508629	46508702	56	82	70	682	4335	3688	miRNA
hsa-let-7a-5p	chr11	122017276	122017297	56	80	70	682	4318	3676	miRNA
hsa-miR-30a-5p	chr6	72113298	72113319	52	57	1	22	349	431	miRNA
hsa-mir-30a	chr6	72113254	72113324	52	57	1	23	367	454	miRNA
hsa-miR-10b-5p	chr2	177015057	177015079	46	3	5	2	5	16	miRNA
hsa-miR-26b-5p	chr2	219267380	219267400	46	2	12	13	202	163	miRNA
hsa-mir-10b	chr2	177015031	177015140	46	3	5	2	5	16	miRNA
hsa-mir-26b	chr2	219267369	219267445	46	2	12	13	202	164	miRNA
hsa-miR-143-3p	chr5	148808541	148808561	38	0	36	1	2	5	miRNA
hsa-mir-143	chr5	148808481	148808586	38	0	36	1	2	5	miRNA
hsa-miR-1321	chrX	85090837	85090854	35	1	17	0	0	0	miRNA
hsa-mir-1321	chrX	85090785	85090863	35	1	17	0	0	0	miRNA
hsa-miR-204-5p	chr9	73424947	73424968	30	0	0	0	0	0	miRNA
hsa-mir-204	chr9	73424891	73425000	30	0	0	0	0	0	miRNA
hsa-mir-6087	chrX	108297772	108297820	30	9	15	103245	28580	38421	miRNA
hsa-miR-93-5p	chr7	99691438	99691460	28	1	4	21	187	273	miRNA
hsa-mir-93	chr7	99691391	99691470	28	1	4	22	193	277	miRNA
hsa-miR-21-5p	chr17	57918634	57918655	26	194	70	399	8217	11329	miRNA
hsa-mir-21	chr17	57918627	57918698	26	194	70	399	8269	11378	miRNA
hsa-mir-2964a	chr9	131154900	131154987	21	32	49	2	0	0	miRNA
hsa-mir-92a-1	chr13	92003568	92003645	19	19	49	160	528	720	miRNA
hsa-miR-27a-3p	chr19	13947261	13947281	18	23	4	19	338	369	miRNA
hsa-miR-27b-3p	chr9	97847787	97847807	18	40	47	72	855	1444	miRNA
hsa-mir-27a	chr19	13947254	13947331	18	23	4	22	339	370	miRNA
hsa-mir-27b	chr9	97847727	97847823	18	40	47	72	856	1449	miRNA
hsa-miR-92a-3p	chr13	92003615	92003636	17	19	48	153	504	676	miRNA
hsa-mir-637	chr19	3961412	3961510	17	9	1	0	0	0	miRNA
hsa-mir-92a-2	chrX	133303568	133303642	17	19	48	153	504	676	miRNA
hsa-miR-205-5p	chr1	209605511	209605532	16	0	0	1	0	0	miRNA
hsa-mir-205	chr1	209605478	209605587	16	0	0	1	0	0	miRNA
hsa-miR-4689	chr1	5922771	5922792	15	2	3	0	0	0	miRNA
hsa-mir-4449	chr4	53578849	53578914	15	16	7	695	22	76	miRNA
hsa-mir-4689	chr1	5922732	5922801	15	2	3	0	0	0	miRNA
hsa-mir-98	chrX	53583184	53583302	14	1	1	7	98	109	miRNA
hsa-miR-144-3p	chr17	27188566	27188585	13	0	1	0	0	0	miRNA
hsa-mir-144	chr17	27188551	27188636	13	0	1	0	0	0	miRNA
hsa-miR-320a	chr8	22102488	22102509	12	43	78	265	1113	1639	miRNA
hsa-mir-320a	chr8	22102475	22102556	12	43	78	265	1113	1641	miRNA
hsa-miR-146a-5p	chr5	159912379	159912400	9	5	7	1	0	1	miRNA
hsa-mir-146a	chr5	159912359	159912457	9	5	7	1	0	1	miRNA
hsa-miR-6087	chrX	108297774	108297791	8	6	8	46692	12296	15795	miRNA
hsa-mir-5088	chr19	50185328	50185411	8	0	0	0	0	0	miRNA
hsa-miR-16-5p	chr13	50623163	50623184	7	6	9	20	498	466	miRNA
hsa-mir-16-1	chr13	50623109	50623197	7	7	9	20	498	465	miRNA
hsa-mir-16-2	chr3	160122533	160122613	7	6	10	25	511	491	miRNA
hsa-miR-103a-3p	chr20	3898188	3898210	6	22	8	20	643	317	miRNA
hsa-miR-99a-5p	chr21	17911421	17911442	6	0	0	1	1	1	miRNA
hsa-mir-103a-1	chr5	167987901	167987978	6	22	8	20	643	318	miRNA
hsa-mir-99a	chr21	17911409	17911489	6	1	0	1	1	1	miRNA
hsa-let-7f-1	chr9	96938629	96938715	5	40	11	172	1876	1732	miRNA
hsa-mir-103a-2	chr20	3898141	3898218	5	22	8	21	643	323	miRNA
hsa-mir-34c	chr11	111384164	111384240	5	0	2	0	8	6	miRNA
hsa-mir-885	chr3	10436173	10436246	5	2	7	0	0	0	miRNA
hsa-let-7f-2	chrX	53584153	53584235	4	40	11	172	1882	1730	miRNA
hsa-let-7f-5p	chr9	96938635	96938656	4	40	11	172	1882	1726	miRNA
hsa-miR-107	chr10	91352513	91352535	4	3	5	7	150	82	miRNA
hsa-miR-181a-5p	chr1	198828237	198828259	4	3	187	13	210	392	miRNA
hsa-miR-34c-5p	chr11	111384176	111384198	4	0	2	0	6	5	miRNA
hsa-mir-107	chr10	91352504	91352584	4	3	5	7	150	82	miRNA
hsa-mir-181a-1	chr1	198828173	198828282	4	3	187	13	211	394	miRNA
hsa-mir-181a-2	chr9	127454721	127454830	4	3	187	14	218	409	miRNA
hsa-miR-1287	chr10	100155028	100155049	3	4	2	0	0	1	miRNA
hsa-miR-148a-3p	chr7	25989542	25989563	3	0	5	2	1	2	miRNA
hsa-miR-221-3p	chrX	45605608	45605630	3	3	52	79	834	1741	miRNA
hsa-miR-23a-3p	chr19	13947409	13947429	3	0	0	8	139	249	miRNA
hsa-mir-106b	chr7	99691616	99691697	3	0	0	12	65	121	miRNA
hsa-mir-1287	chr10	100154975	100155064	3	4	2	0	0	1	miRNA
hsa-mir-148a	chr7	25989539	25989606	3	0	5	2	1	2	miRNA
hsa-mir-221	chrX	45605585	45605694	3	3	52	79	834	1745	miRNA
hsa-mir-23a	chr19	13947401	13947473	3	0	0	12	141	255	miRNA
hsa-let-7i	chr12	62997466	62997549	2	32	4	133	1328	2307	miRNA
hsa-let-7i-5p	chr12	62997471	62997492	2	32	4	132	1325	2303	miRNA
hsa-miR-106a-5p	chrX	133304274	133304296	2	2	3	2	2	7	miRNA
hsa-miR-106b-5p	chr7	99691666	99691686	2	0	0	3	17	27	miRNA
hsa-miR-140-3p	chr16	69967045	69967065	2	1	0	1	35	37	miRNA
hsa-miR-17-5p	chr13	92002872	92002894	2	2	3	2	34	36	miRNA
hsa-miR-25-3p	chr7	99691194	99691215	2	10	2	31	250	416	miRNA
hsa-miR-29a-3p	chr7	130561507	130561528	2	1	20	13	150	174	miRNA
hsa-miR-3676-5p	chr17	8090519	8090533	2	2	2	0	6	3	miRNA
hsa-miR-423-3p	chr17	28444149	28444171	2	0	1	12	105	139	miRNA
hsa-mir-106a	chrX	133304228	133304308	2	2	3	2	2	7	miRNA
hsa-mir-140	chr16	69966984	69967083	2	1	0	1	39	44	miRNA
hsa-mir-17	chr13	92002859	92002942	2	2	3	2	42	38	miRNA
hsa-mir-25	chr7	99691183	99691266	2	10	2	31	250	416	miRNA
hsa-mir-29a	chr7	130561506	130561569	2	1	20	13	150	174	miRNA
hsa-mir-3676	chr17	8090493	8090577	2	3	5	0	7	3	miRNA
hsa-mir-423	chr17	28444097	28444190	2	4	3	33	180	303	miRNA
hsa-let-7g	chr3	52302294	52302377	1	27	55	71	474	659	miRNA
hsa-let-7g-5p	chr3	52302352	52302373	1	27	55	71	474	659	miRNA
hsa-miR-101-3p	chr1	65524125	65524145	1	0	3	5	12	12	miRNA
hsa-miR-106b-3p	chr7	99691625	99691646	1	0	0	9	48	94	miRNA
hsa-miR-10a-5p	chr17	46657266	46657288	1	2	0	3	39	81	miRNA
hsa-miR-138-5p	chr16	56892439	56892461	1	1	1	1	13	17	miRNA
hsa-miR-182-3p	chr7	129410246	129410266	1	0	0	1	2	1	miRNA
hsa-miR-192-5p	chr11	64658675	64658695	1	1	47	16	202	560	miRNA
hsa-miR-20a-5p	chr13	92003326	92003348	1	1	3	1	30	28	miRNA
hsa-miR-22-3p	chr17	1617208	1617229	1	1	0	9	186	290	miRNA
hsa-miR-224-5p	chrX	151127103	151127123	1	0	0	6	28	61	miRNA
hsa-miR-23b-3p	chr9	97847547	97847567	1	0	0	8	143	193	miRNA
hsa-miR-24-3p	chr19	13947103	13947124	1	7	5	61	645	744	miRNA
hsa-miR-30d-5p	chr8	135817162	135817183	1	3	39	10	151	273	miRNA
hsa-miR-30e-5p	chr1	41220043	41220064	1	2	2	0	6	9	miRNA
hsa-miR-3182	chr16	83541954	83541970	1	0	0	0	0	0	miRNA
hsa-miR-320b	chr1	117214409	117214430	1	1	2	55	120	250	miRNA
hsa-miR-320c	chr18	19263520	19263539	1	0	1	30	41	116	miRNA
hsa-miR-320d	chr13	41301964	41301982	1	0	0	13	14	44	miRNA
hsa-miR-328	chr16	67236230	67236251	1	1	33	2	3	5	miRNA
hsa-miR-339-3p	chr7	1062591	1062613	1	0	0	1	7	14	miRNA
hsa-miR-34a-5p	chr1	9211794	9211815	1	0	1	2	63	66	miRNA
hsa-miR-34b-3p	chr11	111383712	111383733	1	0	0	0	0	1	miRNA
hsa-miR-34c-3p	chr11	111384209	111384230	1	0	0	0	2	1	miRNA
hsa-miR-4502	chr13	115039360	115039381	1	0	0	0	0	0	miRNA
hsa-miR-455-5p	chr9	116971729	116971750	1	0	0	0	5	0	miRNA
hsa-miR-4728-5p	chr17	37882749	37882771	1	0	0	0	0	0	miRNA
hsa-miR-650	chr22	23165285	23165305	1	0	0	0	0	0	miRNA
hsa-miR-9-5p	chr1	156390184	156390206	1	1	1	0	8	9	miRNA
hsa-miR-92b-3p	chr1	155165028	155165049	1	2	1	18	71	82	miRNA
hsa-miR-944	chr3	189547764	189547785	1	0	0	0	1	0	miRNA
hsa-miR-98-5p	chrX	53583260	53583281	1	1	1	7	98	107	miRNA
hsa-miR-99b-5p	chr19	52195871	52195892	1	0	0	4	56	104	miRNA
hsa-mir-101-1	chr1	65524117	65524191	1	0	3	5	11	12	miRNA
hsa-mir-101-2	chr9	4850297	4850375	1	0	3	5	12	12	miRNA
hsa-mir-10a	chr17	46657200	46657309	1	2	0	3	39	81	miRNA
hsa-mir-1253	chr17	2651372	2651476	1	0	0	0	0	0	miRNA
hsa-mir-1273a	chr8	101036210	101036312	1	0	1	2	14	5	miRNA
hsa-mir-138-1	chr3	44155704	44155802	1	1	1	1	19	22	miRNA
hsa-mir-138-2	chr16	56892430	56892513	1	1	1	1	10	14	miRNA
hsa-mir-182	chr7	129410223	129410332	1	1	0	16	92	169	miRNA
hsa-mir-1910	chr16	85775227	85775306	1	0	1	0	0	0	miRNA
hsa-mir-192	chr11	64658609	64658718	1	1	47	16	202	561	miRNA
hsa-mir-20a	chr13	92003319	92003389	1	1	3	1	30	28	miRNA
hsa-mir-22	chr17	1617197	1617281	1	1	1	11	192	295	miRNA
hsa-mir-224	chrX	151127050	151127130	1	0	0	6	31	61	miRNA
hsa-mir-23b	chr9	97847490	97847586	1	0	0	8	144	194	miRNA
hsa-mir-24-1	chr9	97848303	97848370	1	7	5	61	646	744	miRNA
hsa-mir-24-2	chr19	13947101	13947173	1	7	5	64	644	748	miRNA
hsa-mir-30d	chr8	135817119	135817188	1	3	39	10	151	273	miRNA
hsa-mir-30e	chr1	41220027	41220118	1	2	2	0	8	10	miRNA
hsa-mir-3180-1	chr16	15005077	15005170	1	2	4	0	0	1	miRNA
hsa-mir-3180-2	chr16	16403736	16403823	1	2	4	0	0	1	miRNA
hsa-mir-3180-3	chr16	18496035	18496128	1	2	4	0	0	1	miRNA
hsa-mir-3182	chr16	83541951	83542013	1	0	0	0	0	0	miRNA
hsa-mir-320b-1	chr1	117214371	117214449	1	1	3	55	120	248	miRNA
hsa-mir-320b-2	chr1	224444706	224444843	1	1	2	55	120	250	miRNA
hsa-mir-320c-1	chr18	19263471	19263558	1	0	1	30	41	111	miRNA
hsa-mir-320c-2	chr18	21901650	21901699	1	0	1	30	41	116	miRNA
hsa-mir-320d-1	chr13	41301964	41302011	1	0	0	13	15	46	miRNA
hsa-mir-320d-2	chrX	140008337	140008384	1	0	0	13	14	44	miRNA
hsa-mir-328	chr16	67236224	67236298	1	1	33	2	3	5	miRNA
hsa-mir-339	chr7	1062569	1062662	1	0	0	3	17	35	miRNA
hsa-mir-34a	chr1	9211727	9211836	1	0	1	2	63	66	miRNA
hsa-mir-34b	chr11	111383663	111383746	1	0	0	0	0	2	miRNA
hsa-mir-3910-1	chr9	94398533	94398643	1	0	0	0	0	0	miRNA
hsa-mir-3935	chr16	56279432	56279535	1	0	0	0	0	0	miRNA
hsa-mir-4419a	chr1	23384351	23384427	1	0	1	4	22	7	miRNA
hsa-mir-4502	chr13	115039303	115039383	1	0	0	0	0	0	miRNA
hsa-mir-455	chr9	116971714	116971809	1	0	0	3	14	6	miRNA
hsa-mir-4688	chr11	46397952	46398034	1	0	13	0	0	0	miRNA
hsa-mir-4728	chr17	37882748	37882814	1	0	0	1	1	0	miRNA
hsa-mir-650	chr22	23165270	23165365	1	0	0	0	0	0	miRNA
hsa-mir-718	chrX	153285371	153285440	1	2	14	0	0	0	miRNA
hsa-mir-762	chr16	30905224	30905306	1	0	0	0	0	0	miRNA
hsa-mir-9-1	chr1	156390133	156390221	1	1	1	0	10	9	miRNA
hsa-mir-9-2	chr5	87962671	87962757	1	1	1	0	9	9	miRNA
hsa-mir-9-3	chr15	89911248	89911337	1	1	1	0	9	9	miRNA
hsa-mir-92b	chr1	155164968	155165063	1	2	1	20	72	83	miRNA
hsa-mir-944	chr3	189547711	189547798	1	0	0	0	1	0	miRNA
hsa-mir-99b	chr19	52195865	52195934	1	0	0	8	79	135	miRNA
hsa-let-7a-3p	chr22	46508680	46508700	0	0	0	0	1	10	miRNA
hsa-let-7b-3p	chr22	46509625	46509646	0	0	0	1	1	2	miRNA
hsa-let-7d	chr9	96941116	96941202	0	37	0	22	158	170	miRNA
hsa-let-7d-3p	chr9	96941177	96941198	0	36	0	4	6	3	miRNA
hsa-let-7d-5p	chr9	96941123	96941144	0	1	0	18	152	167	miRNA
hsa-let-7e	chr19	52196039	52196117	0	0	1	236	1170	1441	miRNA
hsa-let-7e-3p	chr19	52196091	52196112	0	0	0	0	1	2	miRNA
hsa-let-7e-5p	chr19	52196046	52196067	0	0	1	236	1169	1439	miRNA
hsa-let-7f-2-3p	chrX	53584157	53584178	0	0	0	0	0	2	miRNA
hsa-let-7i-3p	chr12	62997527	62997548	0	0	0	1	3	3	miRNA
hsa-miR-100-5p	chr11	122022983	122023004	0	43	0	6	21	49	miRNA
hsa-miR-1180	chr17	19247826	19247847	0	0	0	4	16	16	miRNA
hsa-miR-122-5p	chr18	56118320	56118341	0	30	0	9	12	30	miRNA
hsa-miR-1224-5p	chr3	183959193	183959211	0	0	0	2	0	0	miRNA
hsa-miR-1227-5p	chr19	2234132	2234148	0	0	1	0	0	0	miRNA
hsa-miR-1234-3p	chr8	145625478	145625499	0	0	0	0	1	0	miRNA
hsa-miR-1236-5p	chr6	31924695	31924716	0	0	0	0	0	1	miRNA
hsa-miR-1247-5p	chr14	102026699	102026720	0	0	0	0	0	2	miRNA
hsa-miR-1248	chr3	186504464	186504490	0	0	0	3	20	38	miRNA
hsa-miR-1254	chr10	23682337	23682360	0	0	0	0	3	2	miRNA
hsa-miR-1255b-5p	chr1	167967903	167967924	0	0	0	0	0	1	miRNA
hsa-miR-125a-3p	chr19	52196559	52196580	0	0	0	3	5	26	miRNA
hsa-miR-125a-5p	chr19	52196521	52196544	0	22	0	6	36	60	miRNA
hsa-miR-125b-1-3p	chr11	121970477	121970498	0	0	0	0	1	2	miRNA
hsa-miR-125b-5p	chr11	121970517	121970538	0	0	1	1	8	17	miRNA
hsa-miR-126-3p	chr9	139565105	139565126	0	1	3	1	10	10	miRNA
hsa-miR-126-5p	chr9	139565068	139565088	0	0	0	1	0	0	miRNA
hsa-miR-1260a	chr14	77732574	77732591	0	0	0	0	1	6	miRNA
hsa-miR-1260b	chr11	96074611	96074629	0	0	0	0	1	4	miRNA
hsa-miR-1266	chr15	52569363	52569385	0	0	0	0	1	0	miRNA
hsa-miR-1269b	chr17	12820630	12820651	0	0	0	0	2	3	miRNA
hsa-miR-127-3p	chr14	101349372	101349393	0	0	0	0	3	4	miRNA
hsa-miR-1273a	chr8	101036213	101036237	0	0	0	0	12	5	miRNA
hsa-miR-1273d	chr1	10287785	10287809	0	0	0	1	0	2	miRNA
hsa-miR-1273f	chr1	53394370	53394388	0	0	0	0	0	1	miRNA
hsa-miR-1273g-3p	chr1	53406042	53406062	0	0	8	0	3	2	miRNA
hsa-miR-1275	chr6	33967795	33967811	0	0	0	1	0	2	miRNA
hsa-miR-1278	chr1	193105682	193105703	0	0	0	0	1	0	miRNA
hsa-miR-128	chr2	136423016	136423036	0	0	0	6	33	48	miRNA
hsa-miR-1285-3p	chr2	70480065	70480086	0	0	0	0	0	3	miRNA
hsa-miR-1285-5p	chr7	91833381	91833401	0	0	0	0	0	2	miRNA
hsa-miR-1290	chr1	19223572	19223590	0	0	0	1	0	0	miRNA
hsa-miR-1291	chr12	49048277	49048300	0	0	0	0	1	1	miRNA
hsa-miR-1292-3p	chr20	2633465	2633484	0	0	0	0	1	0	miRNA
hsa-miR-1292-5p	chr20	2633425	2633449	0	0	0	0	1	1	miRNA
hsa-miR-1293	chr12	50627965	50627986	0	0	0	0	1	0	miRNA
hsa-miR-1294	chr5	153726713	153726734	0	0	0	0	0	1	miRNA
hsa-miR-1296	chr10	65132772	65132793	0	0	0	0	1	2	miRNA
hsa-miR-1299	chr9	69002239	69002260	0	0	0	0	2	2	miRNA
hsa-miR-1301	chr2	25551520	25551543	0	0	0	0	3	7	miRNA
hsa-miR-1303	chr5	154065387	154065408	0	0	0	0	3	3	miRNA
hsa-miR-1304-3p	chr11	93466857	93466878	0	0	0	0	4	5	miRNA
hsa-miR-1307-3p	chr10	105154058	105154079	0	0	0	3	41	34	miRNA
hsa-miR-1307-5p	chr10	105154098	105154118	0	0	0	1	3	7	miRNA
hsa-miR-130a-3p	chr11	57408725	57408746	0	0	0	0	5	8	miRNA
hsa-miR-130b-3p	chr22	22007643	22007664	0	0	7	1	13	12	miRNA
hsa-miR-130b-5p	chr22	22007605	22007625	0	0	0	0	3	0	miRNA
hsa-miR-132-3p	chr17	1953223	1953244	0	0	0	2	14	17	miRNA
hsa-miR-133a	chr18	19405673	19405694	0	0	0	0	0	3	miRNA
hsa-miR-134	chr14	101521031	101521052	0	0	0	0	0	9	miRNA
hsa-miR-1343	chr11	34963435	34963456	0	0	0	0	1	0	miRNA
hsa-miR-136-5p	chr14	101351053	101351075	0	0	0	0	0	1	miRNA
hsa-miR-137	chr1	98511647	98511669	0	0	0	1	1	2	miRNA
hsa-miR-138-1-3p	chr3	44155766	44155787	0	0	0	0	6	5	miRNA
hsa-miR-139-3p	chr11	72326110	72326132	0	0	0	0	0	1	miRNA
hsa-miR-139-5p	chr11	72326146	72326168	0	0	0	0	1	0	miRNA
hsa-miR-140-5p	chr16	69967006	69967027	0	0	0	0	4	6	miRNA
hsa-miR-141-3p	chr12	7073318	7073339	0	1	1	0	0	0	miRNA
hsa-miR-142-5p	chr17	56408644	56408664	0	2	2	0	0	0	miRNA
hsa-miR-146b-5p	chr10	104196277	104196298	0	2	0	1	4	6	miRNA
hsa-miR-147b	chr15	45725296	45725317	0	0	0	0	1	1	miRNA
hsa-miR-148b-3p	chr12	54731062	54731083	0	0	0	0	24	53	miRNA
hsa-miR-148b-5p	chr12	54731024	54731045	0	0	0	0	1	2	miRNA
hsa-miR-149-3p	chr2	241395473	241395493	0	1	0	0	0	0	miRNA
hsa-miR-149-5p	chr2	241395432	241395454	0	18	0	0	1	12	miRNA
hsa-miR-151a-3p	chr8	141742686	141742706	0	0	0	5	40	104	miRNA
hsa-miR-151a-5p	chr8	141742722	141742742	0	0	0	14	110	134	miRNA
hsa-miR-151b	chr14	100575775	100575792	0	0	0	1	4	9	miRNA
hsa-miR-152	chr17	46114540	46114560	0	0	0	4	24	40	miRNA
hsa-miR-15a-5p	chr13	50623303	50623324	0	0	0	0	11	9	miRNA
hsa-miR-15b-3p	chr3	160122433	160122454	0	0	0	1	2	3	miRNA
hsa-miR-15b-5p	chr3	160122395	160122416	0	0	3	6	17	29	miRNA
hsa-miR-16-1-3p	chr13	50623121	50623142	0	1	0	0	0	0	miRNA
hsa-miR-16-2-3p	chr3	160122585	160122606	0	0	1	5	12	25	miRNA
hsa-miR-17-3p	chr13	92002909	92002930	0	0	0	0	7	2	miRNA
hsa-miR-181a-2-3p	chr9	127454797	127454818	0	0	0	1	8	16	miRNA
hsa-miR-181a-3p	chr1	198828198	198828219	0	0	0	0	1	1	miRNA
hsa-miR-181b-5p	chr1	198828054	198828076	0	0	1	23	157	290	miRNA
hsa-miR-181c-3p	chr19	13985577	13985598	0	0	0	0	0	6	miRNA
hsa-miR-181c-5p	chr19	13985539	13985560	0	0	3	0	4	10	miRNA
hsa-miR-181d	chr19	13985724	13985746	0	0	0	0	2	11	miRNA
hsa-miR-182-5p	chr7	129410287	129410310	0	1	0	15	90	158	miRNA
hsa-miR-183-3p	chr7	129414768	129414789	0	0	0	0	1	1	miRNA
hsa-miR-183-5p	chr7	129414807	129414828	0	0	0	0	4	12	miRNA
hsa-miR-185-3p	chr22	20020711	20020732	0	0	0	0	0	1	miRNA
hsa-miR-185-5p	chr22	20020676	20020697	0	0	28	2	10	29	miRNA
hsa-miR-186-5p	chr1	71533364	71533385	0	0	0	2	4	11	miRNA
hsa-miR-188-5p	chrX	49768123	49768143	0	0	0	0	0	1	miRNA
hsa-miR-18a-3p	chr13	92003051	92003073	0	1	0	0	3	1	miRNA
hsa-miR-18a-5p	chr13	92003010	92003032	0	0	0	1	3	8	miRNA
hsa-miR-1908	chr11	61582681	61582701	0	0	0	1	3	1	miRNA
hsa-miR-190a	chr15	63116170	63116191	0	0	0	0	1	1	miRNA
hsa-miR-190b	chr1	154166189	154166209	0	0	0	0	0	2	miRNA
hsa-miR-191-5p	chr3	49058105	49058127	0	0	0	9	32	79	miRNA
hsa-miR-192-3p	chr11	64658631	64658652	0	0	0	0	0	1	miRNA
hsa-miR-193a-3p	chr17	29887069	29887090	0	0	0	0	0	1	miRNA
hsa-miR-193a-5p	chr17	29887035	29887056	0	0	0	1	5	4	miRNA
hsa-miR-193b-3p	chr16	14397874	14397895	0	1	0	9	47	142	miRNA
hsa-miR-193b-5p	chr16	14397837	14397858	0	0	0	3	4	21	miRNA
hsa-miR-194-3p	chr11	64658840	64658861	0	0	0	0	1	5	miRNA
hsa-miR-194-5p	chr11	64658876	64658897	0	0	0	1	50	60	miRNA
hsa-miR-195-3p	chr17	6920947	6920968	0	0	0	1	1	0	miRNA
hsa-miR-195-5p	chr17	6920986	6921006	0	0	0	1	2	2	miRNA
hsa-miR-196a-5p	chr12	54385546	54385567	0	0	0	43	69	148	miRNA
hsa-miR-196b-3p	chr7	27209112	27209133	0	0	0	0	1	0	miRNA
hsa-miR-196b-5p	chr7	27209147	27209168	0	0	0	2	28	41	miRNA
hsa-miR-197-3p	chr1	110141562	110141583	0	0	0	0	5	8	miRNA
hsa-miR-199a-3p	chr1	172113694	172113715	0	0	1	0	2	4	miRNA
hsa-miR-199b-3p	chr9	131007024	131007045	0	0	1	0	2	4	miRNA
hsa-miR-199b-5p	chr9	131007062	131007084	0	21	0	0	0	0	miRNA
hsa-miR-19a-3p	chr13	92003193	92003215	0	0	0	0	2	8	miRNA
hsa-miR-19b-3p	chr13	92003499	92003521	0	1	0	3	30	49	miRNA
hsa-miR-200a-3p	chr1	1103296	1103317	0	14	1	0	1	4	miRNA
hsa-miR-200a-5p	chr1	1103258	1103279	0	0	0	0	0	2	miRNA
hsa-miR-200b-3p	chr1	1102540	1102561	0	0	1	0	2	4	miRNA
hsa-miR-200b-5p	chr1	1102504	1102525	0	0	0	1	0	0	miRNA
hsa-miR-200c-3p	chr12	7072905	7072927	0	0	2	2	7	4	miRNA
hsa-miR-203a	chr14	104583806	104583827	0	10	9	1	0	18	miRNA
hsa-miR-206	chr6	52009199	52009220	0	0	0	0	0	1	miRNA
hsa-miR-21-3p	chr17	57918672	57918692	0	0	0	0	49	42	miRNA
hsa-miR-210	chr11	568112	568133	0	0	0	0	9	19	miRNA
hsa-miR-2110	chr10	115933910	115933931	0	0	0	0	3	2	miRNA
hsa-miR-2116-3p	chr15	59463391	59463411	0	0	0	0	1	5	miRNA
hsa-miR-212-3p	chr17	1953584	1953604	0	0	0	0	4	2	miRNA
hsa-miR-212-5p	chr17	1953622	1953644	0	0	0	0	1	1	miRNA
hsa-miR-215	chr1	220291258	220291278	0	0	1	1	0	5	miRNA
hsa-miR-218-5p	chr4	20529922	20529942	0	0	0	0	10	10	miRNA
hsa-miR-219-1-3p	chr6	33175673	33175694	0	0	0	1	0	0	miRNA
hsa-miR-219-5p	chr9	131154955	131154975	0	0	0	0	0	1	miRNA
hsa-miR-22-5p	chr17	1617246	1617267	0	0	1	2	6	5	miRNA
hsa-miR-221-5p	chrX	45605649	45605670	0	0	0	0	0	4	miRNA
hsa-miR-222-3p	chrX	45606442	45606462	0	0	0	24	202	276	miRNA
hsa-miR-223-3p	chrX	65238779	65238800	0	0	34	0	0	1	miRNA
hsa-miR-224-3p	chrX	151127056	151127078	0	0	0	0	3	0	miRNA
hsa-miR-23b-5p	chr9	97847509	97847530	0	0	0	0	1	0	miRNA
hsa-miR-23c	chrX	20035219	20035240	0	0	0	0	1	1	miRNA
hsa-miR-24-1-5p	chr9	97848309	97848330	0	0	0	0	1	0	miRNA
hsa-miR-24-2-5p	chr19	13947140	13947161	0	0	0	0	1	3	miRNA
hsa-miR-2682-5p	chr1	98510863	98510885	0	0	0	0	0	1	miRNA
hsa-miR-27a-5p	chr19	13947301	13947322	0	0	0	0	0	1	miRNA
hsa-miR-27b-5p	chr9	97847745	97847766	0	0	0	0	1	4	miRNA
hsa-miR-28-3p	chr3	188406622	188406643	0	0	0	4	32	57	miRNA
hsa-miR-28-5p	chr3	188406582	188406603	0	0	0	2	20	48	miRNA
hsa-miR-299-3p	chr14	101490169	101490190	0	0	0	0	0	1	miRNA
hsa-miR-299-5p	chr14	101490137	101490158	0	0	0	0	1	1	miRNA
hsa-miR-29b-1-5p	chr7	130562266	130562289	0	0	0	1	1	0	miRNA
hsa-miR-29b-3p	chr1	207975795	207975817	0	0	0	0	1	1	miRNA
hsa-miR-29c-3p	chr1	207975210	207975231	0	0	1	0	3	1	miRNA
hsa-miR-301a-3p	chr17	57228510	57228532	0	0	0	0	0	3	miRNA
hsa-miR-302e	chr11	7256002	7256018	0	0	4	0	0	1	miRNA
hsa-miR-3064-5p	chr17	62496935	62496955	0	0	0	1	0	0	miRNA
hsa-miR-30a-3p	chr6	72113257	72113278	0	0	0	1	18	23	miRNA
hsa-miR-30b-3p	chr8	135812775	135812796	0	0	0	0	0	3	miRNA
hsa-miR-30b-5p	chr8	135812813	135812834	0	0	0	0	10	12	miRNA
hsa-miR-30c-1-3p	chr1	41223011	41223032	0	0	0	0	1	0	miRNA
hsa-miR-30c-2-3p	chr6	72086667	72086688	0	0	0	4	4	13	miRNA
hsa-miR-30c-5p	chr1	41222972	41222994	0	1	3	19	82	128	miRNA
hsa-miR-30e-3p	chr1	41220085	41220106	0	0	0	0	2	1	miRNA
hsa-miR-31-3p	chr9	21512120	21512141	0	0	0	0	4	5	miRNA
hsa-miR-31-5p	chr9	21512157	21512177	0	0	0	140	2239	1157	miRNA
hsa-miR-3118	chr1	142667332	142667354	0	0	0	0	0	2	miRNA
hsa-miR-3120-5p	chr1	172107960	172107980	0	1	0	0	0	0	miRNA
hsa-miR-3121-3p	chr1	180407458	180407479	0	0	0	0	1	0	miRNA
hsa-miR-3126-5p	chr2	69330823	69330844	0	6	9	1	0	0	miRNA
hsa-miR-3127-3p	chr2	97464061	97464082	0	0	0	0	0	1	miRNA
hsa-miR-3129-3p	chr2	189997770	189997791	0	0	0	0	1	5	miRNA
hsa-miR-3129-5p	chr2	189997808	189997829	0	0	0	0	0	1	miRNA
hsa-miR-3135b	chr6	32717729	32717750	0	0	0	0	1	0	miRNA
hsa-miR-3138	chr4	10080246	10080269	0	0	0	0	1	0	miRNA
hsa-miR-3143	chr6	27115408	27115432	0	0	0	0	0	2	miRNA
hsa-miR-3144-3p	chr6	120336372	120336393	0	0	0	0	0	1	miRNA
hsa-miR-3150a-3p	chr8	96085190	96085211	0	0	0	0	1	0	miRNA
hsa-miR-3152-3p	chr9	18573348	18573369	0	0	1	0	0	0	miRNA
hsa-miR-3165	chr11	71783318	71783339	0	0	0	0	1	0	miRNA
hsa-miR-3169	chr13	61773982	61774003	0	0	0	1	0	0	miRNA
hsa-miR-3173-5p	chr14	95604298	95604319	0	0	0	0	1	1	miRNA
hsa-miR-3176	chr16	593336	593354	0	0	0	0	0	1	miRNA
hsa-miR-3178	chr16	2581980	2581996	0	0	0	1	0	0	miRNA
hsa-miR-3179	chr16	14995416	14995437	0	0	0	0	1	0	miRNA
hsa-miR-3180	chr16	2186077	2186095	0	0	0	0	0	1	miRNA
hsa-miR-3180-3p	chr16	15005138	15005159	0	0	0	0	0	1	miRNA
hsa-miR-3187-3p	chr19	813627	813646	0	0	0	0	1	1	miRNA
hsa-miR-3188	chr19	18392939	18392961	0	0	0	0	0	2	miRNA
hsa-miR-3190-3p	chr19	47730245	47730267	0	0	0	1	0	0	miRNA
hsa-miR-3192	chr20	18451268	18451290	0	0	0	0	1	1	miRNA
hsa-miR-3193	chr20	30194989	30195010	0	0	0	0	1	0	miRNA
hsa-miR-3195	chr20	60639868	60639884	0	0	0	3	5	11	miRNA
hsa-miR-3198	chr12	54625191	54625212	0	0	0	0	0	1	miRNA
hsa-miR-32-3p	chr9	111808511	111808532	0	0	0	0	0	3	miRNA
hsa-miR-32-5p	chr9	111808552	111808573	0	0	0	0	1	0	miRNA
hsa-miR-320e	chr19	47212551	47212568	0	0	0	0	0	4	miRNA
hsa-miR-323a-3p	chr14	101492119	101492139	0	0	0	0	1	6	miRNA
hsa-miR-323b-3p	chr14	101522606	101522627	0	0	0	0	0	1	miRNA
hsa-miR-324-3p	chr17	7126627	7126646	0	0	0	1	14	17	miRNA
hsa-miR-324-5p	chr17	7126661	7126683	0	0	1	2	8	20	miRNA
hsa-miR-330-3p	chr19	46142267	46142289	0	0	0	1	2	3	miRNA
hsa-miR-330-5p	chr19	46142307	46142328	0	0	0	0	1	3	miRNA
hsa-miR-331-3p	chr12	95702256	95702276	0	0	0	0	1	2	miRNA
hsa-miR-331-5p	chr12	95702221	95702242	0	0	0	0	1	0	miRNA
hsa-miR-335-3p	chr7	130136003	130136024	0	0	0	0	3	5	miRNA
hsa-miR-335-5p	chr7	130135967	130135989	0	0	0	1	3	6	miRNA
hsa-miR-339-5p	chr7	1062626	1062648	0	0	0	2	10	21	miRNA
hsa-miR-33b-5p	chr17	17717211	17717230	0	0	0	0	4	2	miRNA
hsa-miR-340-3p	chr5	179442319	179442340	0	0	0	0	0	2	miRNA
hsa-miR-340-5p	chr5	179442361	179442382	0	0	0	0	2	1	miRNA
hsa-miR-342-3p	chr14	100576052	100576074	0	0	0	0	1	3	miRNA
hsa-miR-342-5p	chr14	100576010	100576030	0	0	0	0	1	4	miRNA
hsa-miR-345-5p	chr14	100774213	100774234	0	1	0	4	9	18	miRNA
hsa-miR-34b-5p	chr11	111383675	111383697	0	0	0	0	0	1	miRNA
hsa-miR-3605-3p	chr1	33798006	33798028	0	1	0	0	2	0	miRNA
hsa-miR-3607-3p	chr5	85916364	85916383	0	0	0	0	1	1	miRNA
hsa-miR-3607-5p	chr5	85916325	85916346	0	0	0	0	1	1	miRNA
hsa-miR-3609	chr7	98479323	98479346	0	0	0	27	5	27	miRNA
hsa-miR-361-3p	chrX	85158646	85158668	0	0	0	0	1	15	miRNA
hsa-miR-361-5p	chrX	85158686	85158707	0	0	0	0	3	12	miRNA
hsa-miR-3614-3p	chr17	54968642	54968664	0	0	0	0	0	1	miRNA
hsa-miR-3614-5p	chr17	54968680	54968702	0	0	0	0	0	1	miRNA
hsa-miR-3615	chr17	72744802	72744822	0	0	0	2	2	5	miRNA
hsa-miR-3648	chr21	9825859	9825879	0	0	0	46	10	18	miRNA
hsa-miR-3651	chr9	95054743	95054766	0	0	0	4	2	4	miRNA
hsa-miR-3652	chr12	104324203	104324220	0	0	0	0	0	1	miRNA
hsa-miR-3653	chr22	29729165	29729182	0	0	0	0	1	1	miRNA
hsa-miR-3654	chr7	132719620	132719638	0	0	0	0	2	1	miRNA
hsa-miR-3656	chr11	118889702	118889718	0	0	0	0	1	0	miRNA
hsa-miR-365a-3p	chr16	14403197	14403218	0	0	0	0	2	11	miRNA
hsa-miR-365a-5p	chr16	14403157	14403179	0	0	0	0	2	4	miRNA
hsa-miR-365b-3p	chr17	29902497	29902518	0	0	0	0	2	11	miRNA
hsa-miR-365b-5p	chr17	29902458	29902479	0	0	0	0	0	2	miRNA
hsa-miR-3676-3p	chr17	8090552	8090571	0	0	0	0	1	1	miRNA
hsa-miR-3679-5p	chr2	134884701	134884723	0	0	0	1	0	2	miRNA
hsa-miR-3684	chr4	99918585	99918605	0	0	0	0	0	1	miRNA
hsa-miR-3687	chr21	9826237	9826260	0	0	0	239	90	84	miRNA
hsa-miR-369-3p	chr14	101531978	101531998	0	0	0	1	2	2	miRNA
hsa-miR-370	chr14	101377523	101377544	0	0	0	0	0	2	miRNA
hsa-miR-374a-5p	chrX	73507160	73507181	0	0	0	0	11	6	miRNA
hsa-miR-374b-5p	chrX	73438422	73438443	0	0	0	0	19	19	miRNA
hsa-miR-375	chr2	219866370	219866391	0	0	0	0	0	2	miRNA
hsa-miR-376a-3p	chr14	101506455	101506475	0	0	0	0	0	3	miRNA
hsa-miR-376c-3p	chr14	101506069	101506089	0	0	0	0	0	1	miRNA
hsa-miR-378a-3p	chr5	149112430	149112450	0	1	1	6	41	111	miRNA
hsa-miR-378a-5p	chr5	149112392	149112413	0	0	0	1	1	8	miRNA
hsa-miR-378c	chr10	132760897	132760921	0	0	0	0	3	5	miRNA
hsa-miR-378d	chr4	5925006	5925025	0	0	0	0	1	0	miRNA
hsa-miR-378i	chr22	42319275	42319295	0	0	0	0	0	7	miRNA
hsa-miR-379-3p	chr14	101488446	101488467	0	0	0	0	0	1	miRNA
hsa-miR-379-5p	chr14	101488408	101488428	0	0	0	0	0	4	miRNA
hsa-miR-381-3p	chr14	101512305	101512326	0	0	0	1	0	6	miRNA
hsa-miR-382-5p	chr14	101520653	101520674	0	0	0	1	4	4	miRNA
hsa-miR-3909	chr22	35731703	35731724	0	0	0	0	1	0	miRNA
hsa-miR-3912	chr5	170813682	170813702	0	0	0	0	1	0	miRNA
hsa-miR-3913-5p	chr12	69978524	69978545	0	0	0	0	0	1	miRNA
hsa-miR-3916	chr1	247365318	247365343	0	0	0	0	0	1	miRNA
hsa-miR-3926	chr8	12584751	12584771	0	0	0	0	0	1	miRNA
hsa-miR-3928	chr22	31556048	31556069	0	0	0	0	0	1	miRNA
hsa-miR-3934-3p	chr6	33665968	33665989	0	0	2	0	0	0	miRNA
hsa-miR-3934-5p	chr6	33665929	33665950	0	0	0	0	2	1	miRNA
hsa-miR-3936	chr5	131701205	131701226	0	0	0	0	0	1	miRNA
hsa-miR-3945	chr4	185772220	185772242	0	0	4	0	0	0	miRNA
hsa-miR-3976	chr18	5840701	5840724	0	0	0	0	1	0	miRNA
hsa-miR-409-3p	chr14	101531683	101531704	0	0	0	0	8	9	miRNA
hsa-miR-410	chr14	101532298	101532318	0	0	0	0	2	1	miRNA
hsa-miR-411-5p	chr14	101489677	101489697	0	0	0	0	7	10	miRNA
hsa-miR-421	chrX	73438227	73438249	0	0	0	6	32	29	miRNA
hsa-miR-423-5p	chr17	28444113	28444135	0	4	2	21	74	164	miRNA
hsa-miR-424-3p	chrX	133680674	133680694	0	0	1	4	8	12	miRNA
hsa-miR-424-5p	chrX	133680710	133680731	0	0	0	0	1	3	miRNA
hsa-miR-425-3p	chr3	49057592	49057613	0	0	0	0	4	6	miRNA
hsa-miR-425-5p	chr3	49057632	49057654	0	1	0	2	5	20	miRNA
hsa-miR-4269	chr2	240227167	240227187	0	0	18	0	0	0	miRNA
hsa-miR-429	chr1	1104435	1104456	0	0	0	0	1	0	miRNA
hsa-miR-4305	chr13	40238245	40238262	0	0	0	0	0	1	miRNA
hsa-miR-4306	chr13	100295377	100295393	0	0	0	0	1	1	miRNA
hsa-miR-431-5p	chr14	101347363	101347383	0	0	0	0	0	1	miRNA
hsa-miR-432-5p	chr14	101350833	101350855	0	0	0	0	3	7	miRNA
hsa-miR-4320	chr18	47652879	47652896	0	0	1	0	0	0	miRNA
hsa-miR-4326	chr20	61918170	61918189	0	0	0	0	0	1	miRNA
hsa-miR-4419a	chr1	23384373	23384389	0	0	0	3	11	5	miRNA
hsa-miR-4426	chr1	192685463	192685479	0	0	0	1	0	1	miRNA
hsa-miR-4446-3p	chr3	113313765	113313786	0	0	0	0	1	1	miRNA
hsa-miR-4449	chr4	53578887	53578908	0	0	0	205	7	34	miRNA
hsa-miR-4454	chr4	164014759	164014778	0	0	0	0	1	0	miRNA
hsa-miR-4459	chr5	53371390	53371411	0	0	0	1	1	2	miRNA
hsa-miR-4466	chr6	157100844	157100861	0	0	0	17	0	5	miRNA
hsa-miR-4473	chr9	20411159	20411180	0	0	0	1	1	0	miRNA
hsa-miR-4474-3p	chr9	20502275	20502296	0	0	0	0	1	0	miRNA
hsa-miR-4479	chr9	139781229	139781250	0	0	0	1	0	0	miRNA
hsa-miR-4480	chr10	12620795	12620815	0	1	0	0	0	0	miRNA
hsa-miR-4484	chr10	127508372	127508391	0	0	0	0	0	1	miRNA
hsa-miR-4488	chr11	61276071	61276088	0	1	0	5	2	0	miRNA
hsa-miR-4497	chr12	110271155	110271171	0	0	0	4	97	84	miRNA
hsa-miR-4508	chr15	23807254	23807270	0	0	0	87	39	41	miRNA
hsa-miR-450a-3p	chrX	133674559	133674580	0	0	0	0	1	0	miRNA
hsa-miR-450a-5p	chrX	133674423	133674444	0	0	0	0	2	0	miRNA
hsa-miR-4510	chr15	36219064	36219085	0	0	0	0	1	0	miRNA
hsa-miR-4512	chr15	66789303	66789324	0	0	0	1	3	4	miRNA
hsa-miR-4516	chr16	2183121	2183137	0	2	4	168	85	106	miRNA
hsa-miR-451a	chr17	27188421	27188442	0	0	0	1	0	0	miRNA
hsa-miR-452-3p	chrX	151128106	151128127	0	0	0	0	1	6	miRNA
hsa-miR-452-5p	chrX	151128150	151128171	0	0	0	0	3	11	miRNA
hsa-miR-4523	chr17	27717686	27717706	0	0	0	1	0	0	miRNA
hsa-miR-4532	chr20	56470455	56470471	0	0	0	9	2	1	miRNA
hsa-miR-454-3p	chr17	57215148	57215170	0	0	1	0	32	29	miRNA
hsa-miR-454-5p	chr17	57215189	57215210	0	0	0	0	0	1	miRNA
hsa-miR-455-3p	chr9	116971767	116971787	0	0	0	3	9	6	miRNA
hsa-miR-4634	chr5	174178746	174178764	0	0	0	1	0	0	miRNA
hsa-miR-4638-3p	chr5	180649577	180649599	0	0	0	0	0	1	miRNA
hsa-miR-4654	chr1	162126906	162126927	0	0	0	2	0	0	miRNA
hsa-miR-4660	chr8	8905963	8905985	0	13	0	0	0	0	miRNA
hsa-miR-4671-3p	chr1	234442258	234442278	0	0	0	0	0	1	miRNA
hsa-miR-4687-3p	chr11	3877343	3877363	0	0	0	1	0	0	miRNA
hsa-miR-4687-5p	chr11	3877303	3877324	0	0	0	1	0	0	miRNA
hsa-miR-4718	chr16	12814178	12814198	0	1	0	0	0	0	miRNA
hsa-miR-4723-5p	chr17	26687683	26687706	0	0	0	0	1	0	miRNA
hsa-miR-4728-3p	chr17	37882790	37882814	0	0	0	1	1	0	miRNA
hsa-miR-4733-3p	chr17	29421376	29421397	0	0	0	0	0	1	miRNA
hsa-miR-4733-5p	chr17	29421413	29421434	0	1	0	0	0	0	miRNA
hsa-miR-4740-3p	chr17	79374516	79374537	0	0	2	0	0	0	miRNA
hsa-miR-4745-5p	chr19	804941	804963	0	0	0	0	1	0	miRNA
hsa-miR-4758-3p	chr20	60907546	60907568	0	0	0	0	1	0	miRNA
hsa-miR-4758-5p	chr20	60907590	60907612	0	0	0	0	2	0	miRNA
hsa-miR-4775	chr2	208619540	208619561	0	0	0	0	1	0	miRNA
hsa-miR-4785	chr2	161264330	161264350	0	0	0	1	0	0	miRNA
hsa-miR-4787-3p	chr3	50712561	50712584	0	0	0	0	1	1	miRNA
hsa-miR-4787-5p	chr3	50712524	50712545	0	0	0	0	0	1	miRNA
hsa-miR-4792	chr3	24562903	24562920	0	0	0	2	1	5	miRNA
hsa-miR-4795-3p	chr3	87275349	87275370	0	0	17	0	0	0	miRNA
hsa-miR-4804-5p	chr5	72174427	72174447	0	0	0	0	1	0	miRNA
hsa-miR-483-3p	chr11	2155372	2155392	0	0	0	0	1	1	miRNA
hsa-miR-483-5p	chr11	2155411	2155432	0	0	0	1	1	5	miRNA
hsa-miR-484	chr16	15737158	15737179	0	1	0	2	10	29	miRNA
hsa-miR-485-3p	chr14	101521801	101521822	0	0	0	0	3	0	miRNA
hsa-miR-485-5p	chr14	101521764	101521785	0	0	0	0	1	0	miRNA
hsa-miR-486-3p	chr8	41517961	41517981	0	0	0	0	0	1	miRNA
hsa-miR-486-5p	chr8	41518002	41518023	0	0	0	6	15	37	miRNA
hsa-miR-487a	chr14	101518831	101518852	0	0	0	0	0	1	miRNA
hsa-miR-487b	chr14	101512842	101512863	0	16	0	2	8	8	miRNA
hsa-miR-489	chr7	93113259	93113280	0	0	0	0	0	1	miRNA
hsa-miR-491-5p	chr9	20716119	20716140	0	0	0	0	1	0	miRNA
hsa-miR-493-3p	chr14	101335453	101335474	0	0	0	0	0	2	miRNA
hsa-miR-493-5p	chr14	101335412	101335433	0	0	0	1	7	4	miRNA
hsa-miR-495-3p	chr14	101500141	101500162	0	0	0	0	0	1	miRNA
hsa-miR-5001-3p	chr2	233415203	233415224	0	0	0	1	0	1	miRNA
hsa-miR-5001-5p	chr2	233415240	233415263	0	0	0	0	0	1	miRNA
hsa-miR-5008-5p	chr1	228129342	228129363	0	0	0	0	1	0	miRNA
hsa-miR-500a-3p	chrX	49773090	49773111	0	0	0	0	0	1	miRNA
hsa-miR-501-3p	chrX	49774380	49774401	0	0	0	0	0	1	miRNA
hsa-miR-5010-5p	chr17	40666226	40666247	0	0	0	0	0	1	miRNA
hsa-miR-502-5p	chrX	49779221	49779241	0	0	0	0	0	1	miRNA
hsa-miR-503-3p	chrX	133680361	133680383	0	0	0	0	0	1	miRNA
hsa-miR-503-5p	chrX	133680401	133680423	0	0	0	1	25	24	miRNA
hsa-miR-505-3p	chrX	139006319	139006340	0	0	0	0	2	2	miRNA
hsa-miR-505-5p	chrX	139006355	139006376	0	0	0	0	0	1	miRNA
hsa-miR-509-3p	chrX	146340293	146340314	0	0	0	1	0	1	miRNA
hsa-miR-5096	chr4	79741918	79741938	0	0	0	0	2	0	miRNA
hsa-miR-5100	chr10	43493078	43493099	0	1	0	0	2	0	miRNA
hsa-miR-532-3p	chrX	49767810	49767831	0	0	0	1	0	0	miRNA
hsa-miR-532-5p	chrX	49767773	49767794	0	0	0	0	7	10	miRNA
hsa-miR-542-3p	chrX	133675394	133675415	0	0	0	1	0	0	miRNA
hsa-miR-542-5p	chrX	133675430	133675452	0	0	0	0	2	1	miRNA
hsa-miR-543	chr14	101498370	101498391	0	0	0	0	3	2	miRNA
hsa-miR-548ai	chr6	99572500	99572521	0	0	0	0	1	0	miRNA
hsa-miR-548am-5p	chrX	16645178	16645199	0	12	0	0	0	1	miRNA
hsa-miR-548au-5p	chr9	96357123	96357143	0	0	0	0	0	1	miRNA
hsa-miR-548av-3p	chr18	70520556	70520575	0	0	0	0	0	1	miRNA
hsa-miR-548ay-5p	chr3	32547834	32547854	0	0	0	0	0	1	miRNA
hsa-miR-548c-5p	chr12	65016313	65016334	0	0	0	0	0	1	miRNA
hsa-miR-548d-5p	chr17	65467656	65467677	0	0	0	0	0	1	miRNA
hsa-miR-548k	chr11	70130092	70130113	0	0	0	0	0	4	miRNA
hsa-miR-548o-3p	chr20	37145250	37145271	0	0	0	0	0	1	miRNA
hsa-miR-548o-5p	chr20	37145212	37145233	0	0	0	0	0	1	miRNA
hsa-miR-550a-3p	chr7	29720364	29720385	0	0	0	1	11	12	miRNA
hsa-miR-550a-5p	chr7	30329431	30329453	0	0	0	0	0	4	miRNA
hsa-miR-551b-3p	chr3	168269702	168269722	0	17	0	0	0	0	miRNA
hsa-miR-570-5p	chr3	195426296	195426317	0	0	0	0	1	0	miRNA
hsa-miR-5701	chr15	21145590	21145608	0	0	0	0	1	0	miRNA
hsa-miR-574-3p	chr4	38869713	38869734	0	7	0	1	13	25	miRNA
hsa-miR-576-5p	chr4	110409869	110409890	0	0	0	0	1	0	miRNA
hsa-miR-5787	chr3	50264870	50264889	0	0	0	0	0	1	miRNA
hsa-miR-582-5p	chr5	58999492	58999514	0	0	0	0	8	6	miRNA
hsa-miR-585	chr5	168690620	168690638	0	0	0	0	3	1	miRNA
hsa-miR-589-5p	chr7	5535504	5535525	0	0	0	0	4	5	miRNA
hsa-miR-590-3p	chr7	73605583	73605603	0	0	0	0	3	4	miRNA
hsa-miR-615-3p	chr12	54427794	54427815	0	0	0	0	0	1	miRNA
hsa-miR-616-5p	chr12	57913006	57913027	0	0	0	0	1	1	miRNA
hsa-miR-622	chr13	90883496	90883516	0	0	0	1	2	1	miRNA
hsa-miR-625-3p	chr14	65937871	65937892	0	0	0	0	3	2	miRNA
hsa-miR-625-5p	chr14	65937834	65937854	0	0	0	1	3	7	miRNA
hsa-miR-627	chr15	42491828	42491849	0	0	0	0	1	0	miRNA
hsa-miR-628-3p	chr15	55665152	55665172	0	0	0	0	0	1	miRNA
hsa-miR-628-5p	chr15	55665189	55665210	0	0	0	0	0	1	miRNA
hsa-miR-629-5p	chr15	70371766	70371786	0	0	0	0	3	7	miRNA
hsa-miR-632	chr17	30677188	30677206	0	0	0	0	1	0	miRNA
hsa-miR-636	chr17	74732548	74732570	0	0	0	0	0	1	miRNA
hsa-miR-641	chr19	40788510	40788533	0	0	0	0	3	3	miRNA
hsa-miR-642a-5p	chr19	46178201	46178222	0	0	0	0	0	2	miRNA
hsa-miR-643	chr19	52785110	52785131	0	0	0	0	0	1	miRNA
hsa-miR-6511a-3p	chr16	15019837	15019858	0	0	0	0	0	2	miRNA
hsa-miR-6511a-5p	chr16	15019798	15019820	0	0	0	0	0	2	miRNA
hsa-miR-6511b-5p	chr16	2156721	2156744	0	0	0	0	0	2	miRNA
hsa-miR-652-3p	chrX	109298617	109298637	0	0	0	0	8	15	miRNA
hsa-miR-654-3p	chr14	101506606	101506627	0	0	0	0	3	5	miRNA
hsa-miR-654-5p	chr14	101506571	101506592	0	0	0	0	1	0	miRNA
hsa-miR-658	chr22	38240294	38240318	0	0	0	0	0	1	miRNA
hsa-miR-660-5p	chrX	49777864	49777885	0	0	0	0	15	13	miRNA
hsa-miR-663a	chr20	26188879	26188900	0	0	0	41	54	31	miRNA
hsa-miR-663b	chr2	133014543	133014564	0	0	0	21	15	18	miRNA
hsa-miR-664a-3p	chr1	220373891	220373913	0	0	0	0	1	0	miRNA
hsa-miR-664b-3p	chrX	153996910	153996931	0	0	0	0	1	0	miRNA
hsa-miR-664b-5p	chrX	153996871	153996894	0	0	0	2	3	2	miRNA
hsa-miR-665	chr14	101341412	101341431	0	0	0	0	2	0	miRNA
hsa-miR-671-3p	chr7	150935574	150935594	0	0	0	1	2	2	miRNA
hsa-miR-671-5p	chr7	150935535	150935557	0	0	0	0	0	1	miRNA
hsa-miR-6720-3p	chr6	1390559	1390580	0	0	0	1	0	1	miRNA
hsa-miR-7-1-3p	chr9	86584686	86584707	0	0	0	0	2	3	miRNA
hsa-miR-7-5p	chr15	89155087	89155109	0	0	0	2	26	33	miRNA
hsa-miR-708-5p	chr11	79113121	79113143	0	0	0	0	0	1	miRNA
hsa-miR-744-3p	chr17	11985283	11985304	0	0	0	0	2	0	miRNA
hsa-miR-744-5p	chr17	11985226	11985247	0	0	0	7	41	32	miRNA
hsa-miR-758-3p	chr14	101492408	101492429	0	0	0	0	0	1	miRNA
hsa-miR-760	chr1	94312436	94312455	0	0	0	0	2	4	miRNA
hsa-miR-766-3p	chrX	118780726	118780747	0	0	0	0	1	0	miRNA
hsa-miR-767-5p	chrX	151561953	151561975	0	0	0	0	0	1	miRNA
hsa-miR-769-3p	chr19	46522258	46522280	0	0	0	0	0	1	miRNA
hsa-miR-769-5p	chr19	46522219	46522240	0	0	0	0	2	7	miRNA
hsa-miR-874	chr5	136983271	136983292	0	0	0	0	0	1	miRNA
hsa-miR-877-5p	chr6	30552109	30552128	0	0	0	0	5	2	miRNA
hsa-miR-887	chr5	15935338	15935359	0	0	0	0	1	0	miRNA
hsa-miR-9-3p	chr1	156390146	156390167	0	0	0	0	1	0	miRNA
hsa-miR-92a-1-5p	chr13	92003578	92003600	0	0	0	0	1	0	miRNA
hsa-miR-92b-5p	chr1	155164987	155165008	0	0	0	2	1	1	miRNA
hsa-miR-93-3p	chr7	99691400	99691421	0	0	0	1	4	4	miRNA
hsa-miR-935	chr19	54485616	54485638	0	0	0	0	2	1	miRNA
hsa-miR-937-3p	chr8	144895141	144895162	0	0	0	0	0	7	miRNA
hsa-miR-939-5p	chr8	145619408	145619431	0	3	0	0	0	0	miRNA
hsa-miR-940	chr16	2321807	2321827	0	0	0	1	0	3	miRNA
hsa-miR-941	chr20	62550848	62550870	0	0	0	1	1	2	miRNA
hsa-miR-942	chr1	117637277	117637298	0	0	0	1	1	1	miRNA
hsa-miR-95	chr4	8007039	8007060	0	0	0	0	0	2	miRNA
hsa-miR-98-3p	chrX	53583202	53583223	0	0	0	0	0	2	miRNA
hsa-miR-99a-3p	chr21	17911458	17911479	0	1	0	0	0	0	miRNA
hsa-miR-99b-3p	chr19	52195909	52195930	0	0	0	4	23	31	miRNA
hsa-mir-100	chr11	122022937	122023016	0	43	0	6	22	50	miRNA
hsa-mir-1180	chr17	19247819	19247887	0	0	1	4	16	16	miRNA
hsa-mir-1193	chr14	101496389	101496466	0	1	1	1	0	0	miRNA
hsa-mir-122	chr18	56118306	56118390	0	30	0	9	12	30	miRNA
hsa-mir-1224	chr3	183959193	183959277	0	0	0	2	0	0	miRNA
hsa-mir-1227	chr19	2234061	2234148	0	0	1	0	0	0	miRNA
hsa-mir-1231	chr1	201777739	201777830	0	0	14	0	0	0	miRNA
hsa-mir-1234	chr8	145625476	145625559	0	0	0	0	1	0	miRNA
hsa-mir-1236	chr6	31924616	31924717	0	0	0	0	0	1	miRNA
hsa-mir-1237	chr11	64136074	64136175	0	0	0	1	0	0	miRNA
hsa-mir-1247	chr14	102026624	102026759	0	0	0	0	0	2	miRNA
hsa-mir-1248	chr3	186504461	186504566	0	0	0	50	38	89	miRNA
hsa-mir-1254-1	chr10	70519075	70519171	0	0	0	0	3	2	miRNA
hsa-mir-1254-2	chr10	23682334	23682396	0	0	0	0	3	2	miRNA
hsa-mir-1255a	chr4	102251459	102251571	0	0	0	0	0	1	miRNA
hsa-mir-1255b-1	chr4	36427988	36428050	0	0	0	0	0	1	miRNA
hsa-mir-1255b-2	chr1	167967898	167967964	0	0	0	0	0	1	miRNA
hsa-mir-125a	chr19	52196507	52196592	0	22	0	9	42	86	miRNA
hsa-mir-125b-1	chr11	121970465	121970552	0	0	1	1	9	19	miRNA
hsa-mir-125b-2	chr21	17962557	17962645	0	0	1	1	8	17	miRNA
hsa-mir-126	chr9	139565054	139565138	0	1	3	2	10	10	miRNA
hsa-mir-1260a	chr14	77732561	77732633	0	0	0	0	1	6	miRNA
hsa-mir-1260b	chr11	96074602	96074690	0	0	0	0	1	4	miRNA
hsa-mir-1266	chr15	52569314	52569397	0	0	0	0	1	0	miRNA
hsa-mir-1268b	chr17	78072627	78072676	0	0	0	1	0	0	miRNA
hsa-mir-1269b	chr17	12820585	12820659	0	0	0	0	2	3	miRNA
hsa-mir-127	chr14	101349316	101349412	0	0	0	0	3	4	miRNA
hsa-mir-1273d	chr1	10287776	10287861	0	0	0	1	0	2	miRNA
hsa-mir-1273f	chr1	53394346	53394444	0	0	0	56	47	35	miRNA
hsa-mir-1273g	chr1	53405986	53406085	0	0	8	0	3	2	miRNA
hsa-mir-1275	chr6	33967749	33967828	0	0	0	1	0	2	miRNA
hsa-mir-1276	chr15	86313727	86313809	0	0	0	0	0	1	miRNA
hsa-mir-1278	chr1	193105633	193105713	0	0	0	0	1	0	miRNA
hsa-mir-128-1	chr2	136422967	136423048	0	1	0	6	36	48	miRNA
hsa-mir-128-2	chr3	35785968	35786051	0	0	0	6	33	48	miRNA
hsa-mir-1285-1	chr7	91833329	91833412	0	0	0	0	0	5	miRNA
hsa-mir-1285-2	chr2	70480050	70480137	0	0	0	0	0	3	miRNA
hsa-mir-1290	chr1	19223565	19223642	0	0	0	1	0	0	miRNA
hsa-mir-1291	chr12	49048227	49048313	0	0	0	1	1	2	miRNA
hsa-mir-1292	chr20	2633423	2633488	0	0	0	0	2	1	miRNA
hsa-mir-1293	chr12	50627925	50627995	0	0	0	0	1	0	miRNA
hsa-mir-1294	chr5	153726666	153726807	0	0	0	0	0	1	miRNA
hsa-mir-1296	chr10	65132717	65132808	0	0	0	0	1	2	miRNA
hsa-mir-1299	chr9	69002239	69002321	0	0	0	0	2	2	miRNA
hsa-mir-1301	chr2	25551509	25551590	0	0	0	0	3	7	miRNA
hsa-mir-1303	chr5	154065336	154065421	0	0	0	0	4	3	miRNA
hsa-mir-1304	chr11	93466840	93466930	0	0	0	0	4	5	miRNA
hsa-mir-1307	chr10	105154010	105154158	0	0	0	4	44	41	miRNA
hsa-mir-130a	chr11	57408671	57408759	0	0	0	0	5	9	miRNA
hsa-mir-130b	chr22	22007593	22007674	0	0	7	1	16	12	miRNA
hsa-mir-132	chr17	1953202	1953302	0	0	0	2	14	17	miRNA
hsa-mir-133a-1	chr18	19405659	19405746	0	0	0	0	0	3	miRNA
hsa-mir-133a-2	chr20	61162119	61162220	0	0	0	0	0	3	miRNA
hsa-mir-134	chr14	101521024	101521096	0	0	0	0	0	9	miRNA
hsa-mir-1343	chr11	34963384	34963467	0	0	0	0	1	0	miRNA
hsa-mir-136	chr14	101351039	101351120	0	0	0	0	0	1	miRNA
hsa-mir-137	chr1	98511626	98511727	0	0	0	1	2	3	miRNA
hsa-mir-139	chr11	72326107	72326174	0	0	0	0	1	1	miRNA
hsa-mir-141	chr12	7073260	7073354	0	1	1	0	0	0	miRNA
hsa-mir-142	chr17	56408593	56408679	0	2	2	0	0	0	miRNA
hsa-mir-146b	chr10	104196269	104196341	0	2	0	1	4	6	miRNA
hsa-mir-147b	chr15	45725248	45725327	0	0	0	0	1	1	miRNA
hsa-mir-148b	chr12	54731000	54731098	0	0	0	0	25	55	miRNA
hsa-mir-149	chr2	241395418	241395506	0	19	0	0	1	12	miRNA
hsa-mir-151a	chr8	141742663	141742752	0	0	0	19	150	238	miRNA
hsa-mir-151b	chr14	100575756	100575851	0	0	0	1	4	9	miRNA
hsa-mir-152	chr17	46114527	46114613	0	0	0	4	24	40	miRNA
hsa-mir-15a	chr13	50623255	50623337	0	0	0	0	11	9	miRNA
hsa-mir-15b	chr3	160122376	160122473	0	0	3	7	20	32	miRNA
hsa-mir-181b-1	chr1	198828002	198828111	0	0	1	23	149	280	miRNA
hsa-mir-181b-2	chr9	127455989	127456077	0	0	1	23	157	290	miRNA
hsa-mir-181c	chr19	13985513	13985622	0	0	3	0	4	16	miRNA
hsa-mir-181d	chr19	13985689	13985825	0	0	0	0	2	11	miRNA
hsa-mir-183	chr7	129414745	129414854	0	0	0	0	5	13	miRNA
hsa-mir-185	chr22	20020662	20020743	0	0	28	2	10	30	miRNA
hsa-mir-186	chr1	71533314	71533399	0	0	0	2	4	11	miRNA
hsa-mir-188	chrX	49768109	49768194	0	0	0	0	0	1	miRNA
hsa-mir-18a	chr13	92003005	92003075	0	1	0	1	6	9	miRNA
hsa-mir-1908	chr11	61582633	61582712	0	0	0	1	3	2	miRNA
hsa-mir-190a	chr15	63116156	63116240	0	0	0	0	1	1	miRNA
hsa-mir-190b	chr1	154166141	154166219	0	0	0	0	0	2	miRNA
hsa-mir-191	chr3	49058051	49058142	0	0	0	9	32	79	miRNA
hsa-mir-193a	chr17	29887015	29887102	0	0	0	1	5	6	miRNA
hsa-mir-193b	chr16	14397824	14397906	0	1	0	12	51	163	miRNA
hsa-mir-194-1	chr1	220291499	220291583	0	0	0	0	39	49	miRNA
hsa-mir-194-2	chr11	64658827	64658911	0	0	0	1	51	64	miRNA
hsa-mir-195	chr17	6920934	6921020	0	0	0	2	3	2	miRNA
hsa-mir-196a-1	chr17	46709852	46709921	0	0	0	43	69	148	miRNA
hsa-mir-196a-2	chr12	54385522	54385631	0	0	0	49	82	166	miRNA
hsa-mir-196b	chr7	27209099	27209182	0	0	0	2	29	41	miRNA
hsa-mir-197	chr1	110141515	110141589	0	0	0	0	5	8	miRNA
hsa-mir-1972-1	chr16	15104178	15104254	0	0	0	1	1	4	miRNA
hsa-mir-199a-1	chr19	10928102	10928172	0	0	1	0	2	4	miRNA
hsa-mir-199a-2	chr1	172113675	172113784	0	0	1	0	2	4	miRNA
hsa-mir-199b	chr9	131007000	131007109	0	21	1	0	2	4	miRNA
hsa-mir-19a	chr13	92003145	92003226	0	0	0	0	2	8	miRNA
hsa-mir-19b-1	chr13	92003446	92003532	0	1	0	3	30	49	miRNA
hsa-mir-19b-2	chrX	133303701	133303796	0	1	0	3	30	49	miRNA
hsa-mir-200a	chr1	1103243	1103332	0	14	1	0	1	6	miRNA
hsa-mir-200b	chr1	1102484	1102578	0	0	1	1	2	4	miRNA
hsa-mir-200c	chr12	7072862	7072929	0	0	2	2	7	4	miRNA
hsa-mir-203a	chr14	104583742	104583851	0	10	9	1	0	18	miRNA
hsa-mir-206	chr6	52009147	52009232	0	0	0	0	0	1	miRNA
hsa-mir-210	chr11	568089	568198	0	0	0	0	9	20	miRNA
hsa-mir-2110	chr10	115933864	115933938	0	0	0	0	3	2	miRNA
hsa-mir-2116	chr15	59463382	59463461	0	0	0	0	1	5	miRNA
hsa-mir-212	chr17	1953565	1953674	0	0	0	0	5	3	miRNA
hsa-mir-215	chr1	220291195	220291304	0	0	1	1	0	5	miRNA
hsa-mir-216b	chr2	56227849	56227930	0	2	4	7	0	6	miRNA
hsa-mir-218-1	chr4	20529898	20530007	0	0	0	0	10	10	miRNA
hsa-mir-218-2	chr5	168195151	168195260	0	0	0	0	10	10	miRNA
hsa-mir-219-1	chr6	33175612	33175721	0	0	0	1	0	0	miRNA
hsa-mir-219-2	chr9	131154897	131154993	0	0	0	0	0	1	miRNA
hsa-mir-222	chrX	45606421	45606530	0	0	0	24	203	276	miRNA
hsa-mir-223	chrX	65238712	65238821	0	0	34	0	0	1	miRNA
hsa-mir-23c	chrX	20035206	20035305	0	0	0	0	1	1	miRNA
hsa-mir-2682	chr1	98510798	98510907	0	0	0	0	0	1	miRNA
hsa-mir-28	chr3	188406569	188406654	0	0	0	6	52	105	miRNA
hsa-mir-2861	chr9	130548197	130548286	0	0	0	3	0	1	miRNA
hsa-mir-299	chr14	101490131	101490193	0	0	0	0	1	2	miRNA
hsa-mir-29b-1	chr7	130562218	130562298	0	0	0	1	2	1	miRNA
hsa-mir-29b-2	chr1	207975788	207975868	0	0	0	0	1	1	miRNA
hsa-mir-29c	chr1	207975197	207975284	0	0	1	1	3	1	miRNA
hsa-mir-301a	chr17	57228497	57228582	0	0	0	0	0	3	miRNA
hsa-mir-302e	chr11	7255997	7256068	0	0	4	0	0	1	miRNA
hsa-mir-3064	chr17	62496892	62496957	0	0	0	1	0	0	miRNA
hsa-mir-30b	chr8	135812763	135812850	0	0	0	0	10	15	miRNA
hsa-mir-30c-1	chr1	41222956	41223044	0	1	3	19	83	128	miRNA
hsa-mir-30c-2	chr6	72086663	72086734	0	1	3	25	86	141	miRNA
hsa-mir-31	chr9	21512114	21512184	0	0	0	140	2243	1162	miRNA
hsa-mir-3118-1	chr1	142667289	142667363	0	0	0	0	0	2	miRNA
hsa-mir-3118-2	chr1	143163750	143163822	0	0	0	0	0	2	miRNA
hsa-mir-3118-3	chr1	143424141	143424215	0	0	0	0	0	2	miRNA
hsa-mir-3118-4	chr15	21038124	21038198	0	0	0	0	0	2	miRNA
hsa-mir-3118-5	chr21	15017096	15017171	0	0	0	0	0	2	miRNA
hsa-mir-3118-6	chr15	22049274	22049348	0	0	0	0	0	2	miRNA
hsa-mir-3120	chr1	172107948	172108028	0	1	0	0	0	0	miRNA
hsa-mir-3121	chr1	180407449	180407525	0	0	0	0	1	0	miRNA
hsa-mir-3126	chr2	69330814	69330887	0	6	9	1	0	0	miRNA
hsa-mir-3127	chr2	97464015	97464090	0	0	0	0	0	1	miRNA
hsa-mir-3129	chr2	189997762	189997837	0	0	0	0	1	6	miRNA
hsa-mir-3135b	chr6	32717689	32717756	0	0	0	0	1	0	miRNA
hsa-mir-3138	chr4	10080235	10080316	0	0	0	0	1	0	miRNA
hsa-mir-3143	chr6	27115405	27115467	0	0	0	0	0	2	miRNA
hsa-mir-3144	chr6	120336325	120336403	0	0	0	0	0	1	miRNA
hsa-mir-3150a	chr8	96085142	96085221	0	0	0	0	1	0	miRNA
hsa-mir-3152	chr9	18573304	18573377	0	0	1	0	0	0	miRNA
hsa-mir-3165	chr11	71783274	71783348	0	0	0	0	1	0	miRNA
hsa-mir-3169	chr13	61773932	61774014	0	0	0	1	0	0	miRNA
hsa-mir-3173	chr14	95604256	95604323	0	0	0	0	1	1	miRNA
hsa-mir-3176	chr16	593277	593366	0	0	0	0	0	1	miRNA
hsa-mir-3178	chr16	2581923	2582006	0	0	0	1	0	0	miRNA
hsa-mir-3179-1	chr16	14995365	14995448	0	0	0	0	1	0	miRNA
hsa-mir-3179-2	chr16	16394016	16394099	0	0	0	0	1	0	miRNA
hsa-mir-3179-3	chr16	18505751	18505834	0	0	0	0	1	0	miRNA
hsa-mir-3180-4	chr16	15248707	15248859	0	0	0	0	0	1	miRNA
hsa-mir-3180-5	chr16	2185978	2186130	0	0	0	0	1	4	miRNA
hsa-mir-3187	chr19	813584	813653	0	0	0	0	1	1	miRNA
hsa-mir-3188	chr19	18392887	18392971	0	0	0	0	0	2	miRNA
hsa-mir-3190	chr19	47730199	47730278	0	0	0	1	0	0	miRNA
hsa-mir-3192	chr20	18451259	18451335	0	0	0	0	1	1	miRNA
hsa-mir-3193	chr20	30194989	30195043	0	0	0	0	1	0	miRNA
hsa-mir-3195	chr20	60639858	60639941	0	0	0	3	5	11	miRNA
hsa-mir-3198-2	chr12	54625181	54625260	0	0	0	0	0	3	miRNA
hsa-mir-32	chr9	111808509	111808578	0	0	0	0	1	3	miRNA
hsa-mir-320e	chr19	47212550	47212602	0	0	0	0	0	4	miRNA
hsa-mir-323a	chr14	101492069	101492154	0	0	0	0	1	6	miRNA
hsa-mir-323b	chr14	101522556	101522637	0	0	0	0	0	1	miRNA
hsa-mir-324	chr17	7126616	7126698	0	0	1	3	23	37	miRNA
hsa-mir-329-1	chr14	101493122	101493201	0	0	0	0	1	0	miRNA
hsa-mir-329-2	chr14	101493437	101493520	0	0	0	0	1	0	miRNA
hsa-mir-330	chr19	46142252	46142345	0	0	0	1	3	6	miRNA
hsa-mir-331	chr12	95702196	95702289	0	0	0	0	2	2	miRNA
hsa-mir-335	chr7	130135952	130136045	0	0	0	1	6	11	miRNA
hsa-mir-33a	chr22	42296948	42297016	0	0	0	0	2	5	miRNA
hsa-mir-33b	chr17	17717150	17717245	0	0	0	0	4	2	miRNA
hsa-mir-340	chr5	179442303	179442397	0	0	0	0	2	3	miRNA
hsa-mir-342	chr14	100575992	100576090	0	0	0	0	2	7	miRNA
hsa-mir-345	chr14	100774196	100774293	0	1	0	4	9	18	miRNA
hsa-mir-3605	chr1	33797994	33798093	0	1	0	0	2	0	miRNA
hsa-mir-3607	chr5	85916314	85916392	0	0	0	0	1	1	miRNA
hsa-mir-3609	chr7	98479273	98479352	0	0	0	27	5	27	miRNA
hsa-mir-361	chrX	85158641	85158712	0	0	0	0	4	27	miRNA
hsa-mir-3614	chr17	54968631	54968716	0	0	0	0	0	2	miRNA
hsa-mir-3615	chr17	72744752	72744838	0	0	0	2	2	5	miRNA
hsa-mir-3651	chr9	95054740	95054829	0	0	0	7	5	8	miRNA
hsa-mir-3652	chr12	104324203	104324333	0	0	0	0	4	2	miRNA
hsa-mir-3653	chr22	29729147	29729256	0	0	0	1	2	5	miRNA
hsa-mir-3654	chr7	132719620	132719675	0	0	0	0	2	1	miRNA
hsa-mir-3656	chr11	118889654	118889722	0	0	0	0	1	0	miRNA
hsa-mir-3657	chr12	112475403	112475519	0	0	0	0	0	1	miRNA
hsa-mir-365a	chr16	14403142	14403228	0	0	0	0	4	15	miRNA
hsa-mir-365b	chr17	29902430	29902540	0	0	0	0	2	13	miRNA
hsa-mir-3679	chr2	134884696	134884763	0	0	0	1	0	2	miRNA
hsa-mir-3684	chr4	99918538	99918611	0	0	0	0	0	1	miRNA
hsa-mir-3687	chr21	9826203	9826263	0	0	0	288	105	109	miRNA
hsa-mir-369	chr14	101531935	101532004	0	0	0	1	2	2	miRNA
hsa-mir-370	chr14	101377476	101377550	0	0	0	0	0	2	miRNA
hsa-mir-374a	chrX	73507121	73507192	0	0	0	0	11	6	miRNA
hsa-mir-374b	chrX	73438382	73438453	0	0	0	0	19	19	miRNA
hsa-mir-375	chr2	219866367	219866430	0	0	0	0	0	2	miRNA
hsa-mir-376a-1	chr14	101507119	101507186	0	0	0	0	0	3	miRNA
hsa-mir-376a-2	chr14	101506406	101506485	0	0	0	0	0	3	miRNA
hsa-mir-376c	chr14	101506027	101506092	0	0	0	0	0	1	miRNA
hsa-mir-378a	chr5	149112388	149112453	0	1	1	7	42	119	miRNA
hsa-mir-378c	chr10	132760851	132760931	0	0	0	0	3	5	miRNA
hsa-mir-378d-1	chr4	5925002	5925055	0	0	0	0	1	0	miRNA
hsa-mir-378d-2	chr8	94928250	94928347	0	0	0	0	1	0	miRNA
hsa-mir-378i	chr22	42319226	42319301	0	0	0	0	0	7	miRNA
hsa-mir-379	chr14	101488403	101488469	0	0	0	0	0	5	miRNA
hsa-mir-381	chr14	101512257	101512331	0	0	0	1	0	6	miRNA
hsa-mir-382	chr14	101520643	101520718	0	0	0	1	4	4	miRNA
hsa-mir-3909	chr22	35731633	35731751	0	0	0	0	1	0	miRNA
hsa-mir-3912	chr5	170813660	170813764	0	0	0	0	1	0	miRNA
hsa-mir-3913-1	chr12	69978502	69978603	0	0	0	0	0	1	miRNA
hsa-mir-3913-2	chr12	69978503	69978602	0	0	0	0	0	1	miRNA
hsa-mir-3916	chr1	247365269	247365362	0	0	0	0	0	1	miRNA
hsa-mir-3918	chr6	159185693	159185785	0	0	0	0	0	1	miRNA
hsa-mir-3926-2	chr8	12584746	12584808	0	0	0	0	0	1	miRNA
hsa-mir-3928	chr22	31556048	31556105	0	0	0	0	0	1	miRNA
hsa-mir-3934	chr6	33665905	33666011	0	0	2	0	2	1	miRNA
hsa-mir-3936	chr5	131701182	131701291	0	0	0	0	0	1	miRNA
hsa-mir-3941	chr10	124176481	124176583	0	0	0	0	0	1	miRNA
hsa-mir-3945	chr4	185772167	185772264	0	0	4	0	0	22	miRNA
hsa-mir-3976	chr18	5840694	5840832	0	0	0	0	1	2	miRNA
hsa-mir-409	chr14	101531637	101531715	0	0	0	0	8	9	miRNA
hsa-mir-410	chr14	101532249	101532328	0	0	0	0	2	1	miRNA
hsa-mir-411	chr14	101489662	101489757	0	0	0	0	7	10	miRNA
hsa-mir-421	chrX	73438212	73438296	0	0	0	6	33	29	miRNA
hsa-mir-424	chrX	133680644	133680741	0	0	1	4	9	15	miRNA
hsa-mir-425	chr3	49057581	49057667	0	1	0	2	9	26	miRNA
hsa-mir-4269	chr2	240227157	240227240	0	0	18	0	0	0	miRNA
hsa-mir-4288	chr8	28362633	28362699	0	0	0	1	0	0	miRNA
hsa-mir-429	chr1	1104385	1104467	0	0	0	0	1	0	miRNA
hsa-mir-4295	chr10	114393929	114394013	0	2	0	0	0	0	miRNA
hsa-mir-4305	chr13	40238171	40238272	0	0	0	0	0	1	miRNA
hsa-mir-4306	chr13	100295313	100295403	0	0	0	0	1	1	miRNA
hsa-mir-431	chr14	101347344	101347457	0	0	0	1	0	2	miRNA
hsa-mir-4311	chr15	66332571	66332670	0	0	0	4	0	0	miRNA
hsa-mir-4315-1	chr17	43552729	43552801	0	0	0	2	0	0	miRNA
hsa-mir-4315-2	chr17	62818148	62818220	0	0	0	2	0	0	miRNA
hsa-mir-432	chr14	101350820	101350913	0	0	0	0	3	7	miRNA
hsa-mir-4320	chr18	47652869	47652933	0	0	1	0	0	0	miRNA
hsa-mir-4326	chr20	61918160	61918218	0	0	0	0	0	1	miRNA
hsa-mir-4426	chr1	192685458	192685520	0	0	0	1	1	2	miRNA
hsa-mir-4434	chr2	64752647	64752699	0	0	0	0	0	1	miRNA
hsa-mir-4442	chr3	25706364	25706430	0	0	0	1	0	0	miRNA
hsa-mir-4446	chr3	113313723	113313789	0	0	0	0	1	1	miRNA
hsa-mir-4454	chr4	164014726	164014780	0	0	0	0	1	0	miRNA
hsa-mir-4459	chr5	53371348	53371413	0	0	0	1	1	2	miRNA
hsa-mir-4466	chr6	157100812	157100865	0	0	0	17	0	5	miRNA
hsa-mir-4472-1	chr8	143257700	143257779	0	0	0	1	0	0	miRNA
hsa-mir-4473	chr9	20411146	20411236	0	0	0	1	1	0	miRNA
hsa-mir-4474	chr9	20502263	20502340	0	0	0	0	1	0	miRNA
hsa-mir-4479	chr9	139781185	139781255	0	0	0	1	0	0	miRNA
hsa-mir-4480	chr10	12620752	12620822	0	1	0	0	0	0	miRNA
hsa-mir-4483	chr10	115537752	115537813	0	0	0	0	0	2	miRNA
hsa-mir-4484	chr10	127508309	127508391	0	0	0	0	0	1	miRNA
hsa-mir-4485	chr11	10529817	10529873	0	0	0	3	3	0	miRNA
hsa-mir-4488	chr11	61276068	61276129	0	1	0	5	2	0	miRNA
hsa-mir-4497	chr12	110271153	110271241	0	0	0	4	97	84	miRNA
hsa-mir-4498	chr12	120593238	120593303	0	0	0	0	0	1	miRNA
hsa-mir-4508	chr15	23807209	23807278	0	0	0	87	39	42	miRNA
hsa-mir-450a-1	chrX	133674371	133674461	0	0	0	0	2	0	miRNA
hsa-mir-450a-2	chrX	133674538	133674637	0	0	0	0	3	0	miRNA
hsa-mir-4510	chr15	36219057	36219124	0	0	0	0	1	0	miRNA
hsa-mir-4512	chr15	66789296	66789372	0	0	0	1	3	4	miRNA
hsa-mir-4513	chr15	75081013	75081098	0	1	0	0	0	0	miRNA
hsa-mir-4516	chr16	2183120	2183205	0	2	4	168	85	106	miRNA
hsa-mir-4518	chr16	30515240	30515322	0	0	0	1	0	0	miRNA
hsa-mir-451a	chr17	27188387	27188458	0	0	0	1	0	0	miRNA
hsa-mir-452	chrX	151128100	151128184	0	0	0	0	4	17	miRNA
hsa-mir-4521	chr17	8090263	8090322	0	0	0	1	1	0	miRNA
hsa-mir-4523	chr17	27717680	27717748	0	0	0	1	5	1	miRNA
hsa-mir-4532	chr20	56470450	56470500	0	0	0	9	2	1	miRNA
hsa-mir-454	chr17	57215119	57215233	0	0	1	0	32	30	miRNA
hsa-mir-4634	chr5	174178737	174178790	0	0	0	1	0	0	miRNA
hsa-mir-4638	chr5	180649566	180649633	0	0	0	0	0	1	miRNA
hsa-mir-4654	chr1	162126897	162126972	0	0	0	2	0	0	miRNA
hsa-mir-4660	chr8	8905955	8906028	0	13	0	0	0	0	miRNA
hsa-mir-4671	chr1	234442213	234442285	0	0	0	0	0	1	miRNA
hsa-mir-4673	chr9	139414020	139414078	0	1	0	0	0	0	miRNA
hsa-mir-4687	chr11	3877292	3877371	0	0	0	1	0	0	miRNA
hsa-mir-4706	chr14	65511406	65511487	0	0	0	0	0	1	miRNA
hsa-mir-4718	chr16	12814178	12814228	0	1	0	0	0	0	miRNA
hsa-mir-4723	chr17	26687677	26687757	0	0	0	0	1	0	miRNA
hsa-mir-4733	chr17	29421368	29421443	0	1	0	0	0	1	miRNA
hsa-mir-4740	chr17	79374516	79374578	0	0	2	0	0	0	miRNA
hsa-mir-4745	chr19	804940	805001	0	0	0	0	1	0	miRNA
hsa-mir-4758	chr20	60907543	60907613	0	0	0	0	3	0	miRNA
hsa-mir-4775	chr2	208619531	208619605	0	0	0	0	1	0	miRNA
hsa-mir-4785	chr2	161264321	161264393	0	0	0	3	0	1	miRNA
hsa-mir-4787	chr3	50712511	50712594	0	0	0	0	1	2	miRNA
hsa-mir-4792	chr3	24562853	24562926	0	0	0	2	1	5	miRNA
hsa-mir-4795	chr3	87275339	87275427	0	0	17	0	0	0	miRNA
hsa-mir-4804	chr5	72174418	72174490	0	0	0	0	1	0	miRNA
hsa-mir-483	chr11	2155364	2155439	0	0	0	1	2	6	miRNA
hsa-mir-484	chr16	15737151	15737229	0	1	0	2	10	29	miRNA
hsa-mir-485	chr14	101521756	101521828	0	0	0	0	4	0	miRNA
hsa-mir-486	chr8	41517959	41518026	0	0	0	6	15	38	miRNA
hsa-mir-487a	chr14	101518783	101518862	0	0	0	0	0	1	miRNA
hsa-mir-487b	chr14	101512792	101512875	0	16	0	2	8	8	miRNA
hsa-mir-489	chr7	93113248	93113331	0	0	0	0	0	1	miRNA
hsa-mir-491	chr9	20716104	20716187	0	0	0	0	1	0	miRNA
hsa-mir-493	chr14	101335397	101335485	0	0	0	1	7	6	miRNA
hsa-mir-494	chr14	101495971	101496051	0	1	1	0	0	0	miRNA
hsa-mir-495	chr14	101500092	101500173	0	0	0	0	0	1	miRNA
hsa-mir-499a	chr20	33578179	33578300	0	0	0	0	0	1	miRNA
hsa-mir-5001	chr2	233415184	233415283	0	0	0	1	0	2	miRNA
hsa-mir-5008	chr1	228129291	228129384	0	0	0	0	1	0	miRNA
hsa-mir-500a	chrX	49773039	49773122	0	0	0	0	0	1	miRNA
hsa-mir-501	chrX	49774330	49774413	0	0	0	0	0	1	miRNA
hsa-mir-5010	chr17	40666206	40666325	0	0	0	0	0	1	miRNA
hsa-mir-502	chrX	49779206	49779291	0	0	0	0	0	1	miRNA
hsa-mir-503	chrX	133680358	133680428	0	0	0	1	25	24	miRNA
hsa-mir-505	chrX	139006307	139006390	0	0	0	0	2	3	miRNA
hsa-mir-509-1	chrX	146342050	146342143	0	0	0	1	0	1	miRNA
hsa-mir-509-2	chrX	146340278	146340368	0	0	0	1	0	1	miRNA
hsa-mir-509-3	chrX	146341170	146341244	0	0	0	1	0	1	miRNA
hsa-mir-5091	chr4	13629489	13629581	0	0	0	2	0	0	miRNA
hsa-mir-5095	chr1	53400602	53400689	0	0	0	0	0	1	miRNA
hsa-mir-5096	chr4	79741906	79741975	0	1	0	0	2	5	miRNA
hsa-mir-5100	chr10	43493011	43493129	0	9	5	0	2	0	miRNA
hsa-mir-518a-2	chr19	54242587	54242673	0	1	0	0	0	0	miRNA
hsa-mir-520a	chr19	54194135	54194219	0	0	0	0	0	2	miRNA
hsa-mir-532	chrX	49767754	49767844	0	0	0	1	7	10	miRNA
hsa-mir-539	chr14	101513658	101513735	0	0	0	0	0	1	miRNA
hsa-mir-542	chrX	133675371	133675467	0	0	0	1	2	1	miRNA
hsa-mir-543	chr14	101498324	101498401	0	0	0	0	3	2	miRNA
hsa-mir-548a-3	chr8	105496597	105496693	0	0	0	0	0	1	miRNA
hsa-mir-548ai	chr6	99572485	99572572	0	0	0	0	1	0	miRNA
hsa-mir-548am	chrX	16645135	16645208	0	12	0	0	0	1	miRNA
hsa-mir-548au	chr9	96357123	96357176	0	0	0	0	0	1	miRNA
hsa-mir-548av	chr18	70520556	70520617	0	0	0	0	0	1	miRNA
hsa-mir-548ay	chr3	32547775	32547881	0	0	0	0	0	1	miRNA
hsa-mir-548c	chr12	65016289	65016385	0	0	0	0	0	1	miRNA
hsa-mir-548d-1	chr8	124360274	124360370	0	0	0	0	0	1	miRNA
hsa-mir-548d-2	chr17	65467605	65467701	0	0	0	0	0	1	miRNA
hsa-mir-548k	chr11	70130061	70130176	0	0	0	0	0	4	miRNA
hsa-mir-548o	chr7	102046189	102046302	0	0	0	0	0	1	miRNA
hsa-mir-548o-2	chr20	37145206	37145275	0	0	0	0	0	2	miRNA
hsa-mir-550a-1	chr7	30329410	30329506	0	0	0	1	11	16	miRNA
hsa-mir-550a-2	chr7	32772593	32772689	0	0	0	1	11	16	miRNA
hsa-mir-550a-3	chr7	29720350	29720444	0	0	0	1	11	12	miRNA
hsa-mir-551b	chr3	168269642	168269737	0	17	0	0	0	0	miRNA
hsa-mir-5684	chr19	12897942	12898006	0	0	0	0	0	2	miRNA
hsa-mir-570	chr3	195426272	195426368	0	0	0	0	1	1	miRNA
hsa-mir-5701-1	chr15	21145581	21145662	0	0	0	0	1	0	miRNA
hsa-mir-5701-2	chr15	22156766	22156847	0	0	0	0	1	0	miRNA
hsa-mir-5708	chr8	81153624	81153708	0	1	0	0	0	0	miRNA
hsa-mir-572	chr4	11370451	11370545	0	0	0	0	0	1	miRNA
hsa-mir-574	chr4	38869653	38869748	0	7	0	1	13	25	miRNA
hsa-mir-576	chr4	110409854	110409951	0	0	0	0	1	0	miRNA
hsa-mir-5787	chr3	50264868	50264922	0	0	0	0	0	1	miRNA
hsa-mir-579	chr5	32394484	32394581	0	0	0	0	1	0	miRNA
hsa-mir-582	chr5	58999432	58999529	0	0	0	0	8	6	miRNA
hsa-mir-585	chr5	168690605	168690698	0	0	0	0	3	1	miRNA
hsa-mir-589	chr7	5535450	5535548	0	0	0	0	4	5	miRNA
hsa-mir-590	chr7	73605528	73605624	0	0	0	0	3	4	miRNA
hsa-mir-6090	chr11	128392285	128392344	0	0	0	2	0	0	miRNA
hsa-mir-612	chr11	65211929	65212028	0	0	0	0	0	2	miRNA
hsa-mir-6125	chr12	62654140	62654235	0	0	0	0	1	1	miRNA
hsa-mir-615	chr12	54427734	54427829	0	0	0	0	0	1	miRNA
hsa-mir-616	chr12	57912946	57913042	0	0	0	0	1	1	miRNA
hsa-mir-622	chr13	90883436	90883531	0	0	0	1	3	1	miRNA
hsa-mir-625	chr14	65937820	65937904	0	0	0	1	6	9	miRNA
hsa-mir-627	chr15	42491768	42491864	0	0	0	0	1	0	miRNA
hsa-mir-628	chr15	55665138	55665232	0	0	0	0	0	2	miRNA
hsa-mir-629	chr15	70371711	70371807	0	0	0	0	3	7	miRNA
hsa-mir-632	chr17	30677128	30677221	0	0	0	0	1	0	miRNA
hsa-mir-636	chr17	74732532	74732630	0	0	0	1	0	1	miRNA
hsa-mir-638	chr19	10829080	10829179	0	1	1	0	0	0	miRNA
hsa-mir-639	chr19	14640355	14640452	0	0	0	1	0	0	miRNA
hsa-mir-641	chr19	40788450	40788548	0	0	0	0	4	3	miRNA
hsa-mir-642a	chr19	46178186	46178282	0	0	0	0	0	2	miRNA
hsa-mir-643	chr19	52785050	52785146	0	0	0	0	0	1	miRNA
hsa-mir-647	chr20	62573984	62574079	0	0	0	1	0	0	miRNA
hsa-mir-648	chr22	18463634	18463727	0	0	0	0	0	2	miRNA
hsa-mir-6511a-1	chr16	15019794	15019860	0	0	0	0	0	4	miRNA
hsa-mir-6511a-2	chr16	16418445	16418511	0	0	0	0	0	4	miRNA
hsa-mir-6511a-3	chr16	16462733	16462799	0	0	0	0	0	4	miRNA
hsa-mir-6511a-4	chr16	18437870	18437936	0	0	0	0	0	4	miRNA
hsa-mir-6511b-1	chr16	2156670	2156754	0	0	0	0	0	2	miRNA
hsa-mir-652	chrX	109298557	109298654	0	0	0	0	8	16	miRNA
hsa-mir-653	chr7	93112072	93112167	0	0	0	0	1	0	miRNA
hsa-mir-654	chr14	101506556	101506636	0	0	0	0	5	5	miRNA
hsa-mir-658	chr22	38240279	38240378	0	0	0	0	0	1	miRNA
hsa-mir-660	chrX	49777849	49777945	0	0	0	0	15	13	miRNA
hsa-mir-663a	chr20	26188822	26188914	0	0	0	111	102	65	miRNA
hsa-mir-663b	chr2	133014539	133014653	0	0	0	22	15	18	miRNA
hsa-mir-664a	chr1	220373880	220373961	0	0	0	0	1	0	miRNA
hsa-mir-664b	chrX	153996871	153996931	0	0	0	2	4	2	miRNA
hsa-mir-665	chr14	101341370	101341441	0	0	0	0	2	0	miRNA
hsa-mir-671	chr7	150935507	150935624	0	0	0	2	2	3	miRNA
hsa-mir-6720	chr6	1390549	1390646	0	0	0	1	0	1	miRNA
hsa-mir-6723	chr1	567705	567793	0	1	0	0	0	0	miRNA
hsa-mir-7-1	chr9	86584663	86584772	0	0	0	2	28	36	miRNA
hsa-mir-7-2	chr15	89155056	89155165	0	0	0	2	26	34	miRNA
hsa-mir-7-3	chr19	4770682	4770791	0	0	0	2	26	33	miRNA
hsa-mir-708	chr11	79113066	79113153	0	0	0	0	0	1	miRNA
hsa-mir-744	chr17	11985216	11985313	0	0	0	7	43	32	miRNA
hsa-mir-758	chr14	101492357	101492444	0	0	0	0	0	1	miRNA
hsa-mir-760	chr1	94312388	94312467	0	0	7	0	2	4	miRNA
hsa-mir-766	chrX	118780701	118780811	0	0	0	0	1	0	miRNA
hsa-mir-767	chrX	151561893	151562001	0	0	0	0	0	1	miRNA
hsa-mir-769	chr19	46522190	46522307	0	0	0	0	2	8	miRNA
hsa-mir-874	chr5	136983261	136983338	0	0	0	0	0	1	miRNA
hsa-mir-877	chr6	30552109	30552194	0	0	0	0	5	2	miRNA
hsa-mir-887	chr5	15935291	15935369	0	0	0	0	1	0	miRNA
hsa-mir-935	chr19	54485561	54485651	0	0	0	0	2	2	miRNA
hsa-mir-937	chr8	144895127	144895212	0	0	0	0	0	7	miRNA
hsa-mir-939	chr8	145619364	145619445	0	3	0	0	0	0	miRNA
hsa-mir-940	chr16	2321748	2321841	0	0	0	1	0	3	miRNA
hsa-mir-941-1	chr20	62550778	62550894	0	0	0	1	1	2	miRNA
hsa-mir-941-3	chr20	62551085	62551201	0	0	0	2	2	4	miRNA
hsa-mir-942	chr1	117637265	117637350	0	0	0	1	1	1	miRNA
hsa-mir-95	chr4	8007028	8007108	0	0	0	0	0	2	miRNA
RNA5-8S5	chrUn_gl000220	112025	156152	23642	25464	31468	6718179	3916275	5093060	other_ncRNA
RNA45S5	chrUn_gl000220	105424	118780	20926	22542	26152	6113455	3374832	4363974	other_ncRNA
KCNQ1:copy2	chr11	2482666	2870340	7574	9793	9070	1586	800	1246	other_ncRNA
AKR7L	chr1	19592476	19600568	4622	5059	5183	779	168	299	other_ncRNA
VPS13B	chr8	100025494	100889814	2890	5301	4561	1553	2103	1688	other_ncRNA
RNA5-8S5:copy2	chrUn_gl000220	155997	156152	2533	2761	5277	604628	541349	728952	other_ncRNA
LOC729506	chr5	8333596	8457677	2073	2752	2841	223	257	251	other_ncRNA
LOC101593348	chr12	122710989	122713339	2024	2494	2783	99	23	72	other_ncRNA
MKNK1-AS1	chr1	47004368	47035927	1339	1649	1057	175	126	115	other_ncRNA
MAN1B1	chr9	139981379	140003639	1268	1546	1395	183	174	245	other_ncRNA
LOC349160	chr7	136583520	136849088	1227	2057	1778	380	491	413	other_ncRNA
RNU6-19P	chr12	11944824	12079107	1081	1495	1816	237	467	350	other_ncRNA
SNAP25-AS1	chr20	10004460	10200154	990	1970	1435	122	689	2126	other_ncRNA
RNU5E-1	chr5	80501462	80746718	958	1727	1112	517	982	680	other_ncRNA
LINC00578	chr3	177159709	177470492	944	1582	1004	510	801	580	other_ncRNA
KIAA0125	chr14	106383838	106398502	838	1357	1514	75	1	33	other_ncRNA
MLK7-AS1	chr2	174062441	174146764	838	1148	1579	97	237	173	other_ncRNA
ADAM5	chr8	39172182	39260375	760	895	806	161	361	263	other_ncRNA
MSTO2P	chr1	155715559	155720479	693	1018	1302	33	12	37	other_ncRNA
SNX29P2	chr16	29313608	29376380	685	617	95	338	337	277	other_ncRNA
SYNPR-AS1	chr3	63409272	63535727	668	805	728	46	73	136	other_ncRNA
ZNF28	chr19	53300661	53324922	634	758	647	72	158	120	other_ncRNA
ANKRD30BL	chr2	132905164	133015542	618	825	734	10728	24637	17516	other_ncRNA
LOC285441	chr4	187207252	187422212	604	1296	1204	387	828	574	other_ncRNA
NRXN3	chr14	78636716	80334633	575	2833	1059	1642	3210	2482	other_ncRNA
PI4KAP2	chr22	21827287	21871780	575	1074	1229	141	398	277	other_ncRNA
LOC284294	chr18	61771325	62090827	564	1276	1254	301	673	500	other_ncRNA
PI4KAP1	chr22	20383731	20398695	564	918	1200	67	158	112	other_ncRNA
TMCC1	chr3	129366635	129612419	553	737	168	928	1461	1061	other_ncRNA
TMEM11	chr17	21101263	21117908	542	355	100	163	96	101	other_ncRNA
AMN1	chr12	31824071	31882108	511	270	55	370	535	368	other_ncRNA
LOC729732	chr8	12394588	12523120	484	475	88	558	614	432	other_ncRNA
ZIC4	chr3	147103835	147124596	474	625	757	32	6	26	other_ncRNA
ERICH1-AS1	chr8	687587	1087777	453	808	637	459	604	599	other_ncRNA
LRRC4C	chr11	40135751	41481186	450	1542	940	1302	2451	1966	other_ncRNA
SOX2-OT	chr3	180774468	181460013	447	1500	449	1117	2459	1665	other_ncRNA
CDYL	chr6	4706393	4955778	442	1317	799	852	1446	1209	other_ncRNA
SOX2-OT:copy2	chr3	180892932	181460013	433	1309	383	937	2142	1424	other_ncRNA
TNXA:copy5	chr6_cox_hap2	3479583	3547813	427	258	337	326	733	479	other_ncRNA
BCYRN1	chrX	70430035	70948962	422	1793	765	2324	5778	3633	other_ncRNA
FLJ35024	chr9	2535655	2622373	408	289	121	440	218	248	other_ncRNA
LOC100873065	chrX	22277914	23311263	408	2542	716	1249	2200	1773	other_ncRNA
NSUN5P1	chr7	75039624	75046065	407	226	37	293	43	50	other_ncRNA
NSUN5P2	chr7	72418832	72425302	407	226	37	293	42	48	other_ncRNA
LMNA	chr1	156052369	156107657	394	594	521	232	417	305	other_ncRNA
LINC00535	chr8	94358695	94712661	388	925	672	472	602	591	other_ncRNA
COL25A1	chr4	109731877	110223523	386	833	488	730	1374	988	other_ncRNA
THRB-AS1	chr3	24535578	24541502	363	99	79	7	1	5	other_ncRNA
LINC00271	chr6	135818939	136011976	360	431	266	237	368	246	other_ncRNA
RNF219-AS1	chr13	78628990	79191460	351	980	415	611	679	670	other_ncRNA
CT64	chr3	162895031	163021089	322	631	150	275	157	193	other_ncRNA
KIAA1656	chr22	30764800	30773894	322	35	32	98	29	67	other_ncRNA
LOC100129345	chr14	98098984	98152995	315	402	399	65	83	66	other_ncRNA
LOC643339	chr12	93397534	93771512	312	973	306	1135	2275	1721	other_ncRNA
BRSK2:copy2	chr11	1431673	1483919	307	93	103	33	25	45	other_ncRNA
C20orf173	chr20	34108570	34117481	306	35	31	20	65	42	other_ncRNA
ZNF767	chr7	149244245	149321881	291	426	181	214	271	212	other_ncRNA
ALOX15P1	chr17	6561038	6564701	288	356	524	70	26	27	other_ncRNA
NSF	chr17_ctg5_hap1	266212	380618	288	375	318	284	653	457	other_ncRNA
LOC100616530	chr8	96281064	96822371	287	1991	607	728	1050	945	other_ncRNA
GRM8	chr7	126078652	126892428	262	763	497	487	838	867	other_ncRNA
LOC284395	chr19	29777918	30016659	257	832	326	300	455	355	other_ncRNA
FRMPD2P1:copy2	chr10	49364601	49482941	256	257	134	85	117	195	other_ncRNA
FAM183CP	chr8	29779029	29811123	252	375	306	44	85	56	other_ncRNA
RNF165	chr18	43914187	44040783	252	374	247	289	861	633	other_ncRNA
USP2-AS1	chr11	119252488	119369944	244	470	135	222	477	339	other_ncRNA
SNHG4	chr5	138609441	138667366	239	612	515	307	391	372	other_ncRNA
FLJ30838	chr2	58747888	59290901	238	691	455	292	635	467	other_ncRNA
MTX2	chr2	177134123	177202753	226	236	155	58	131	107	other_ncRNA
C8orf12	chr8	11225911	11296166	223	436	306	117	295	188	other_ncRNA
LOC284412	chr19	37756841	37759912	223	105	21	79	3	29	other_ncRNA
NALCN-AS1	chr13	101360579	101711638	221	649	271	329	689	571	other_ncRNA
RNU6-71P	chr6	56137689	56615138	214	599	248	461	901	725	other_ncRNA
STXBP5-AS1	chr6	147162525	147525750	209	624	421	320	742	489	other_ncRNA
ANKRD11:copy2	chr16	89353066	89556969	207	625	210	564	1125	848	other_ncRNA
APLP2	chr11	129939716	130014706	206	220	210	211	354	272	other_ncRNA
LINC00478	chr21	17442842	17982094	204	1075	310	776	1399	1196	other_ncRNA
LOC339298	chr18	73834953	73857210	202	154	12	11	20	8	other_ncRNA
LOC643542	chr18	65183783	65566856	202	334	76	311	584	445	other_ncRNA
GNG12-AS1	chr1	68297971	68668670	200	474	189	275	524	385	other_ncRNA
OSBPL9	chr1	52082546	52254891	199	483	231	632	780	629	other_ncRNA
LINC00340	chr6	21666675	22194616	198	1935	552	1661	2633	2106	other_ncRNA
FUT8:copy2	chr14	65879448	66210839	196	761	204	476	1028	664	other_ncRNA
LINC00338	chr17	75084725	75213181	196	380	109	708	1036	1100	other_ncRNA
LOC100506207	chr6	8435856	8785678	193	946	497	484	759	579	other_ncRNA
PTPRR	chr12	71031853	71314584	193	898	417	398	577	544	other_ncRNA
LINC00536	chr8	116962736	117337297	192	688	680	305	780	487	other_ncRNA
FGF14-IT1	chr13	102944670	103046869	191	280	246	38	65	65	other_ncRNA
CLIC5	chr6	45866190	46048085	190	405	173	260	321	268	other_ncRNA
RUNX2	chr6	45296054	45518819	190	397	277	280	552	447	other_ncRNA
ATP8B4	chr15	50150435	50411419	187	345	186	213	430	371	other_ncRNA
LINC00607	chr2	216476286	216708259	185	374	126	170	395	308	other_ncRNA
F7	chr13	113760102	113774995	184	288	305	4	11	10	other_ncRNA
RNF216-IT1	chr7	5702063	5720092	184	337	363	66	120	126	other_ncRNA
DIRC3	chr2	218148746	218621316	181	452	454	273	659	695	other_ncRNA
HOXA-AS3	chr7	27179983	27195547	181	39	35	32	4	11	other_ncRNA
HOXA-AS3:copy2	chr7	27186782	27195547	180	39	33	31	1	8	other_ncRNA
RNU6-76P	chr16	33463507	33563243	180	208	90	187	330	237	other_ncRNA
LINC00111	chr21	43099462	43117496	177	166	175	35	23	23	other_ncRNA
JPH3	chr16	87635441	87731761	176	296	185	144	392	277	other_ncRNA
NLGN4Y:copy2	chrY	16636454	16955848	175	666	273	264	448	568	other_ncRNA
UBAC2-AS1	chr13	99848628	99853009	175	160	202	9	7	10	other_ncRNA
LOC100129858	chr4	141204880	141294546	174	309	249	109	258	157	other_ncRNA
ATRNL1	chr10	116853124	117708496	172	2036	628	939	1421	1157	other_ncRNA
PPP4R1L	chr20	56807833	56884495	172	268	132	220	392	1046	other_ncRNA
ARHGAP19-SLIT1	chr10	98912799	99052430	170	457	233	495	896	659	other_ncRNA
CSAG4	chrX	151895978	151903184	170	135	27	5	2	5	other_ncRNA
LOC728407	chr10	51253908	51371316	169	428	233	195	478	362	other_ncRNA
SHBG	chr17	7517382	7536700	169	264	285	87	256	164	other_ncRNA
ESPNP	chr1	17017713	17046652	168	84	25	129	162	122	other_ncRNA
HLA-J	chr6_apd_hap1	1213596	1217581	167	27	28	8	5	8	other_ncRNA
HLA-J:copy3	chr6_dbb_hap3	1267091	1271076	167	27	28	8	5	8	other_ncRNA
HLA-J:copy4	chr6_mann_hap4	1272322	1276307	167	27	28	8	5	8	other_ncRNA
HLA-J:copy5	chr6_ssto_hap7	1303076	1307061	167	27	28	8	5	8	other_ncRNA
HLA-J:copy6	chr6_mcf_hap5	1355612	1359597	167	27	28	8	5	8	other_ncRNA
HLA-J:copy7	chr6_cox_hap2	1485462	1489447	167	27	28	8	5	8	other_ncRNA
HLA-J:copy8	chr6	29973748	29977733	167	27	28	8	5	8	other_ncRNA
LINC00478:copy2	chr21	17566699	17982094	167	602	201	546	1081	910	other_ncRNA
LOC340515	chr9	93224714	93345028	167	239	213	149	213	164	other_ncRNA
CCDC12	chr3	46963220	47023500	165	314	80	174	239	215	other_ncRNA
LINC00598	chr13	40921271	41055143	164	358	231	287	267	264	other_ncRNA
PP7080	chr5	470625	524549	164	170	164	74	91	103	other_ncRNA
CARS	chr11	3022152	3078681	163	393	106	237	474	337	other_ncRNA
LOC100287944	chr12	106890188	107168609	161	566	217	418	931	631	other_ncRNA
KALRN	chr3	123813558	124440036	159	930	455	714	1582	1125	other_ncRNA
CYP4Z2P	chr1	47308767	47366147	158	450	260	181	214	143	other_ncRNA
PVT1	chr8	128902874	129113499	158	503	199	1249	1182	1020	other_ncRNA
LOC729987	chr1	98676267	98738214	157	512	185	112	46	93	other_ncRNA
FTX	chrX	73247971	73513409	155	632	291	296	757	546	other_ncRNA
LOC100506023	chr1	173204199	173446294	154	398	299	343	586	423	other_ncRNA
TEX41	chr2	145425534	145834291	154	433	251	214	414	327	other_ncRNA
SMG6	chr17	1963133	2207069	153	913	319	728	1823	1243	other_ncRNA
LOC100132815	chr19	23437856	23457053	152	143	72	161	377	220	other_ncRNA
LOC100499183	chr8	104177737	104184368	151	257	181	22	3	5	other_ncRNA
GLG1	chr16	74481326	74641042	150	697	309	598	1327	839	other_ncRNA
CUEDC1	chr17	55938604	56032684	149	487	174	324	689	460	other_ncRNA
HLA-J:copy2	chr6_qbl_hap6	1266664	1270636	149	27	28	8	5	7	other_ncRNA
LINC00299	chr2	8147901	8468549	149	760	368	322	592	549	other_ncRNA
LINC00907	chr18	39766633	40271389	149	831	325	298	727	591	other_ncRNA
FAM20A	chr17	66531257	66597095	147	219	88	208	386	288	other_ncRNA
FOXP2	chr7	113726365	114333827	147	596	282	523	1048	776	other_ncRNA
NBEAP1	chr15	20874797	20961480	146	128	58	113	156	100	other_ncRNA
BMS1P4	chr10	75458909	75490272	145	244	179	36	78	62	other_ncRNA
CAPZB	chr1	19665267	19812066	143	465	377	337	614	469	other_ncRNA
LOC389247	chr4	184415890	184425668	142	85	57	58	108	41	other_ncRNA
LINC00539	chr13	21877651	21918998	139	117	106	39	43	24	other_ncRNA
LMCD1-AS1	chr3	8262834	8543344	139	524	200	206	462	357	other_ncRNA
KCNC4	chr1	110753336	110776674	138	93	157	3	1	10	other_ncRNA
C3orf17	chr3	112721292	112738555	136	164	20	9	5	13	other_ncRNA
ERC1	chr12	1100404	1605099	136	1352	405	1068	2565	1832	other_ncRNA
LINC00333	chr13	84714737	85180903	135	412	229	293	675	499	other_ncRNA
LOC654841	chr2	228085768	228189880	135	256	170	204	396	356	other_ncRNA
SLC8A1-AS1	chr2	40144774	40482349	135	675	189	327	444	394	other_ncRNA
LOC728730	chr2	39664557	39828484	134	529	113	302	702	459	other_ncRNA
TRAF3IP2-AS1	chr6	111804675	111923497	134	365	325	286	746	464	other_ncRNA
SLC38A9	chr5	54921673	55008163	133	497	411	283	760	413	other_ncRNA
NPSR1-AS1	chr7	34386124	34797884	130	942	238	343	447	424	other_ncRNA
LOC284751	chr20	48909257	48932000	128	109	44	22	28	19	other_ncRNA
LOC80154:copy2	chr15	83140199	83182973	128	198	65	67	98	92	other_ncRNA
UNQ6494	chr9	92254698	92334674	128	199	161	93	212	152	other_ncRNA
ZFHX4-AS1	chr8	77523114	77595510	128	236	209	41	34	38	other_ncRNA
LINC00894	chrX	149106766	149185018	127	254	179	60	170	181	other_ncRNA
PPP1R21	chr2	48667908	48742531	127	201	113	372	417	354	other_ncRNA
HDAC8	chrX	71549366	71792953	126	899	337	757	1206	1142	other_ncRNA
UTY	chrY	15360259	15592550	126	504	138	232	446	352	other_ncRNA
LINC00871	chr14	46533362	46971104	124	1089	309	400	463	477	other_ncRNA
LOC80154	chr15	82763613	82798352	124	197	45	67	98	88	other_ncRNA
APCDD1L-AS1	chr20	57090435	57194948	122	128	76	88	135	130	other_ncRNA
GOLGA2P2Y	chrY	27601458	27606322	122	159	34	46	15	27	other_ncRNA
GOLGA2P3Y	chrY	26356114	26360978	122	159	34	46	15	27	other_ncRNA
LOC388152	chr15	84867600	84898920	122	189	42	57	58	59	other_ncRNA
LOC727751	chr15	82944750	82976263	122	190	42	57	61	63	other_ncRNA
WDR11-AS1	chr10	122521324	122610691	122	262	237	134	381	255	other_ncRNA
GIGYF2	chr2	233562015	233725289	120	362	125	443	924	610	other_ncRNA
SLC25A26:copy2	chr3	66271168	66429351	120	227	224	201	310	244	other_ncRNA
TMPRSS4-AS1	chr11	117886487	117957508	120	223	100	119	401	245	other_ncRNA
BDNF-AS	chr11	27528399	27719718	118	279	190	204	304	231	other_ncRNA
UNK	chr17	73780920	73821886	115	220	24	316	558	322	other_ncRNA
LOC285577	chr5	3417266	3536208	114	341	150	113	219	195	other_ncRNA
PANX2	chr22	50609160	50618724	114	101	57	22	26	35	other_ncRNA
LINC00669	chr18	36786888	37331959	111	763	344	456	734	649	other_ncRNA
GUSBP11	chr22	23980675	24059610	109	433	111	378	750	549	other_ncRNA
ERVK13-1	chr16	2708390	2723440	107	59	59	69	11	12	other_ncRNA
PTGER3	chr1	71318036	71513491	107	249	87	138	395	302	other_ncRNA
XRCC6P5	chrX	98716600	99194841	106	571	221	248	309	260	other_ncRNA
GPATCH8	chr17	42472645	42580957	105	475	227	521	1012	689	other_ncRNA
LIPE-AS1	chr19	42901300	43156507	105	955	387	858	2061	1252	other_ncRNA
PRDM11	chr11	45115564	45246639	105	469	171	324	431	346	other_ncRNA
GRIA1	chr5	152870084	153193429	104	387	133	1203	8283	2550	other_ncRNA
LINC00693	chr3	28616769	28799828	104	200	170	93	137	134	other_ncRNA
LOC100505875	chr4	79892902	80229953	104	777	253	291	356	340	other_ncRNA
LPO	chr17	56315787	56345879	103	444	70	64	141	97	other_ncRNA
PTH2R	chr2	209224569	209359231	103	226	217	105	299	170	other_ncRNA
ATF7	chr12	53901640	54020199	102	720	171	457	1095	712	other_ncRNA
PLCD1	chr3	38048987	38071154	102	63	31	36	35	23	other_ncRNA
DCLK2	chr4	150999426	151178608	101	268	106	328	683	570	other_ncRNA
LINC00587	chr9	105281919	105419791	101	308	174	72	98	96	other_ncRNA
LY86-AS1	chr6	6346698	6623059	101	371	240	367	401	415	other_ncRNA
RNU5F-1	chr1	220046619	220292777	101	528	126	709	1662	1147	other_ncRNA
ADAMTS9-AS2	chr3	64670546	64997143	100	321	193	265	555	442	other_ncRNA
WDR72	chr15	53805938	54055075	100	423	135	255	412	339	other_ncRNA
HERC2P3	chr15	20613650	20711433	99	291	110	262	576	353	other_ncRNA
LOC100130987	chr11	67085310	67159158	99	304	157	369	737	500	other_ncRNA
LOC100506403	chr21	36744805	36953062	99	213	60	194	351	283	other_ncRNA
TGFBR3	chr1	92145900	92371559	99	536	141	418	786	649	other_ncRNA
TXNDC12:copy2	chr1	52497769	52521843	99	76	20	70	142	112	other_ncRNA
EGFEM1P	chr3	167967310	168548374	98	1074	374	449	740	631	other_ncRNA
MDGA2:copy2	chr14	47527820	47812449	98	563	150	255	446	372	other_ncRNA
SCFD1	chr14	31091460	31205033	98	333	116	238	366	312	other_ncRNA
ETF1	chr5	137841782	137878989	97	216	134	129	365	216	other_ncRNA
HERC2P2	chr15	23282265	23378259	97	319	106	338	723	462	other_ncRNA
HYDIN2:copy2	chr1_gl000192_random	132569	407510	96	854	319	489	891	745	other_ncRNA
LOC441204	chr7	26443108	26535986	96	148	100	189	291	267	other_ncRNA
CELF5:copy2	chr19	3225483	3297073	94	328	86	381	734	499	other_ncRNA
MMAB	chr12	109991521	110011358	94	128	46	83	69	69	other_ncRNA
HOXB-AS3	chr17	46667823	46683774	93	104	145	5	1	19	other_ncRNA
HOXB-AS3:copy2	chr17	46669654	46683774	93	104	145	5	1	19	other_ncRNA
PBX3	chr9	128509617	128729655	93	371	65	230	654	448	other_ncRNA
GHRLOS	chr3	10322636	10335133	92	127	11	29	18	21	other_ncRNA
LOC389332	chr5	135527156	135528851	92	26	25	27	4	9	other_ncRNA
STX8	chr17	9153788	9479275	92	1487	321	1234	3002	2107	other_ncRNA
LOC100130264	chr20	19222946	19265240	91	157	190	179	95	106	other_ncRNA
LOC339622	chr21	26212864	26430056	91	318	187	236	565	373	other_ncRNA
PRKY	chrY	7142013	7249588	91	309	169	188	454	368	other_ncRNA
SEL1L2	chr20	13830044	13975979	91	317	87	373	920	641	other_ncRNA
PCDP1	chr2	120302008	120414237	90	202	61	133	223	191	other_ncRNA
DIO2-AS1	chr14	80677762	80921810	88	191	91	180	360	278	other_ncRNA
DPH6-AS1	chr15	35838396	36151202	88	189	147	187	423	391	other_ncRNA
LOC100129620	chr1	99469832	99614408	88	223	158	69	205	128	other_ncRNA
LOC101448202	chr9	137711261	137764464	88	133	36	58	71	46	other_ncRNA
RHOU	chr1	228780394	228882416	88	214	136	308	576	476	other_ncRNA
WASH7P	chr1	14362	29370	87	80	7	48	19	20	other_ncRNA
LOC100132891	chr8	72755358	72968547	86	397	310	212	179	175	other_ncRNA
LOC100507377	chr12	74526956	74686411	86	251	81	93	149	91	other_ncRNA
POLR2J4	chr7	43980494	44058748	86	339	101	501	1501	978	other_ncRNA
WASH2P	chr2	114341230	114356613	86	80	7	45	18	19	other_ncRNA
STARD4-AS1	chr5	110847924	111075423	85	732	247	284	323	371	other_ncRNA
WASH3P	chr15	102501016	102516808	85	80	7	48	16	17	other_ncRNA
LOC286083	chr8	1244294	1250827	84	40	40	10	2	11	other_ncRNA
LOC440040	chr11	49580080	49831969	84	926	246	324	329	379	other_ncRNA
LINC00581	chr6	21486292	21512123	83	173	6	56	175	108	other_ncRNA
LOC100294362	chr17	78325631	78388968	83	119	182	113	307	222	other_ncRNA
LOC154761	chr7	143509061	143533810	82	40	25	33	6	10	other_ncRNA
MGC39584	chr4_gl000193_random	49163	88375	82	106	134	40	74	43	other_ncRNA
TTLL1	chr22	43435523	43485434	82	258	205	286	827	543	other_ncRNA
LINC00466	chr1	63624754	63782901	81	593	277	400	740	612	other_ncRNA
TTC28-AS1	chr22	28315364	28398667	81	266	80	138	255	236	other_ncRNA
LINC00457	chr13	35009591	35214822	80	366	132	155	273	234	other_ncRNA
LOC100288181	chr8	143783670	143808391	80	152	84	21	58	47	other_ncRNA
RMST	chr12	97858799	97927544	80	68	61	70	90	64	other_ncRNA
LIPE-AS1:copy2	chr19	42927907	43156507	79	887	342	670	1722	1077	other_ncRNA
C3P1	chr19	10152032	10184813	78	160	81	212	412	240	other_ncRNA
LOC285692	chr5	9641427	9903936	78	249	100	134	333	266	other_ncRNA
LOC348761	chr2	231849083	231860752	78	76	24	21	27	36	other_ncRNA
SAMD12-AS1	chr8	119633240	119738306	78	264	154	133	265	194	other_ncRNA
MYO15B	chr17	73584139	73622927	77	215	32	107	286	162	other_ncRNA
ENTPD1-AS1	chr10	97512963	97849992	76	445	135	412	984	705	other_ncRNA
EPS15L1	chr19	16466055	16582823	76	416	106	1400	8563	2936	other_ncRNA
FLJ33360	chr5	6310554	6337405	76	169	69	154	60	55	other_ncRNA
2015-09-10	chr2	110300374	110371783	76	359	61	158	501	555	other_ncRNA
LINC00620	chr3	13692221	13788132	75	181	66	46	73	103	other_ncRNA
LOC285419	chr4	124573940	124851518	75	390	100	207	477	322	other_ncRNA
DHX30	chr3	47844399	47891686	74	229	64	226	478	325	other_ncRNA
LINC00113	chr21	29094698	29123552	74	117	95	6	9	9	other_ncRNA
LINC00359	chr13	97593535	97636426	74	49	13	21	65	28	other_ncRNA
TPT1-AS1	chr13	45915480	45965618	74	237	106	292	682	432	other_ncRNA
LOC100506963	chr1	24086872	24104787	73	31	5	131	180	114	other_ncRNA
TNIK:copy2	chr3	171064723	171178197	73	156	54	90	232	149	other_ncRNA
LOC100133315	chr11	71576555	71639493	72	211	126	100	277	176	other_ncRNA
CCDC144B	chr17	18441115	18528930	71	113	14	237	489	443	other_ncRNA
LOC100133669	chr8	144063448	144099807	71	152	19	110	125	108	other_ncRNA
C5orf27	chr5	95187936	95195836	70	138	139	36	15	23	other_ncRNA
LOC643201	chr5	175570088	175626298	70	112	54	44	158	105	other_ncRNA
POT1	chr7	124462440	124570037	70	232	48	63	129	124	other_ncRNA
PTPN3	chr9	112137974	112260593	70	225	79	143	334	321	other_ncRNA
SMA4	chr5	69423289	69586004	70	161	176	312	499	406	other_ncRNA
LOC100507391	chr3	194429150	194502897	69	259	116	177	302	261	other_ncRNA
DPY19L1P1	chr7	32620553	32758780	68	386	78	390	845	576	other_ncRNA
GNN	chr12	104237527	104323989	68	227	95	198	325	236	other_ncRNA
IQCH-AS1	chr15	67695949	67814182	68	413	140	311	674	431	other_ncRNA
MAP3K13	chr3	185000729	185206882	68	744	209	368	1006	679	other_ncRNA
MOK	chr14	102690834	102771537	68	401	139	330	702	538	other_ncRNA
NR2F1-AS1	chr5	92745065	92916953	68	642	172	249	171	216	other_ncRNA
CA5BP1	chrX	15693039	15721474	67	84	15	68	77	52	other_ncRNA
COX11	chr17	53029259	53046064	67	48	61	41	61	54	other_ncRNA
LOC100499484	chr9	100000708	100139577	67	303	114	337	631	494	other_ncRNA
LOC284757	chr20	58713548	58897314	67	203	73	193	321	268	other_ncRNA
CAND1.11	chr11	10329860	10452220	66	124	45	196	274	249	other_ncRNA
CERKL	chr2	182401401	182521834	66	154	137	46	131	115	other_ncRNA
CRB1:copy2	chr1	197237334	197447585	66	176	142	188	471	305	other_ncRNA
SLC38A6:copy2	chr14	61447965	61550451	66	351	213	138	135	143	other_ncRNA
BMS1P5	chr10	46737613	46762892	65	106	52	25	81	55	other_ncRNA
FAM169A	chr5	74073399	74162663	65	317	117	221	368	303	other_ncRNA
LOC100133091	chr7	76178658	76257299	65	392	126	239	340	267	other_ncRNA
LOC100507053	chr4	100010008	100222513	65	606	136	291	535	472	other_ncRNA
SERAC1:copy2	chr6	158535503	158589312	65	160	93	171	327	200	other_ncRNA
C12orf79	chr12	92378752	92536447	64	240	36	422	483	379	other_ncRNA
C21orf15	chr21	15215454	15220685	64	12	1	0	0	0	other_ncRNA
CHMP3	chr2	86730553	86948245	64	475	281	590	1280	897	other_ncRNA
CYP4F35P	chr18	14337422	14342523	64	13	1	0	0	0	other_ncRNA
LOC729852	chr7	7680342	7918851	64	224	127	205	430	340	other_ncRNA
LRRC9	chr14	60386431	60530277	64	612	101	172	159	208	other_ncRNA
SREBF2	chr22	42229083	42303312	64	297	162	288	620	494	other_ncRNA
ADORA2A-AS1	chr22	24825178	24890783	63	198	99	135	443	322	other_ncRNA
FAM222A-AS1	chr12	110172014	110211292	63	258	64	98	102	92	other_ncRNA
KDM2A	chr11	66886740	67025550	63	675	190	619	1409	994	other_ncRNA
LOC100131655	chr18	74506688	74534251	63	444	161	221	420	277	other_ncRNA
NEURL3	chr2	97163383	97173846	63	135	168	48	64	54	other_ncRNA
NT5C3B	chr17	39981334	39992523	63	115	108	38	111	58	other_ncRNA
LOC100505625	chr5	6686438	6707824	62	164	171	20	90	40	other_ncRNA
CLASRP	chr19	45542298	45574214	61	191	57	130	288	213	other_ncRNA
DACT1	chr14	59100786	59115038	61	2	20	11	63	25	other_ncRNA
LOC100128714	chr15	26147507	26298267	61	239	48	194	423	806	other_ncRNA
RNA5SP411	chr16	34980894	34990995	61	12	12	1397	2456	654	other_ncRNA
SPATA8-AS1	chr15	97315235	97326567	61	15	1	19	29	19	other_ncRNA
GFOD2	chr16	67708436	67753273	60	240	59	240	482	355	other_ncRNA
LINC00511	chr17	70594180	70636611	60	206	71	150	201	241	other_ncRNA
LOC642846	chr12	9436253	9466684	60	134	89	43	148	86	other_ncRNA
MAP2K4P1	chrX	72744111	72782921	60	79	51	33	89	64	other_ncRNA
MIPEPP3	chr13	21872264	21967061	60	171	64	242	981	425	other_ncRNA
PCGF5	chr10	92922769	93044088	60	140	16	139	176	195	other_ncRNA
TRHDE-AS1	chr12	72647287	72667289	60	18	6	2	6	9	other_ncRNA
LINC00469	chr17	71745409	71824676	59	313	46	155	259	266	other_ncRNA
LINC00571	chr13	38624954	38717369	59	669	181	184	106	167	other_ncRNA
LOC100506499	chr14	50474031	50506602	59	108	75	63	201	115	other_ncRNA
TMEM220-AS1	chr17	10633094	10718481	59	213	125	251	437	307	other_ncRNA
C21orf91-OT1	chr21	19149721	19164826	58	22	3	18	12	15	other_ncRNA
LINC00959	chr10	131862162	131909081	58	313	121	74	182	137	other_ncRNA
MTHFS	chr15	80135889	80215448	58	174	72	106	279	215	other_ncRNA
SPATA5L1	chr15	45694519	45713616	58	119	48	107	118	72	other_ncRNA
DPY19L2P2	chr7	102815462	102920759	57	267	52	159	403	312	other_ncRNA
KCNQ1OT1	chr11	2629558	2721228	57	132	88	29	84	79	other_ncRNA
LOC100506551	chr12	117415245	117425142	57	21	2	11	34	16	other_ncRNA
LOC100508120	chr6	2245987	2413825	57	293	111	155	318	395	other_ncRNA
LOC728012	chr6	100441914	100524295	57	168	72	115	110	110	other_ncRNA
OTX2-AS1	chr14	57279901	57397550	57	253	40	248	446	445	other_ncRNA
SENP1	chr12	48436681	48500091	57	187	173	119	283	186	other_ncRNA
TPTE2P5	chr13	41371121	41495886	57	486	103	262	563	401	other_ncRNA
CCM2	chr7	45039345	45116069	56	229	63	293	511	387	other_ncRNA
CLIC5:copy2	chr6	45879360	45983626	56	145	46	119	193	213	other_ncRNA
FER1L6-AS2	chr8	125058312	125183763	56	156	51	92	248	171	other_ncRNA
FLJ31306	chr14	58732083	58764855	56	161	78	154	244	139	other_ncRNA
HERC2P9	chr15	28899588	28930410	56	95	29	104	355	197	other_ncRNA
LOC100507557	chr6	146056005	146207721	56	483	140	173	191	292	other_ncRNA
PDGFC	chr4	157682763	157892546	56	237	169	204	369	315	other_ncRNA
PFKL	chr21	45719925	45747261	56	76	55	35	46	58	other_ncRNA
PPP1R1C	chr2	182818968	182982483	56	518	119	245	482	340	other_ncRNA
ZNRF3-AS1	chr22	29420987	29427464	56	16	10	22	31	15	other_ncRNA
BVES-AS1	chr6	105585562	105617819	55	52	125	98	145	98	other_ncRNA
CASC8	chr8	128455595	128494384	55	72	30	44	78	88	other_ncRNA
LINC00923	chr15	98285846	98417659	55	69	46	73	177	152	other_ncRNA
LOC255130	chr4	57975928	58071465	55	217	65	180	351	227	other_ncRNA
SLC7A11-AS1	chr4	139010168	139099331	55	190	92	90	207	134	other_ncRNA
TSIX	chrX	73012040	73049066	55	88	65	39	69	37	other_ncRNA
HIVEP3:copy2	chr1	42312860	42501596	54	555	235	190	201	220	other_ncRNA
LINC00971	chr3	84687556	84918726	54	150	50	119	186	146	other_ncRNA
AP4B1-AS1	chr1	114399257	114443859	53	177	133	156	427	283	other_ncRNA
BACH1:copy3	chr21	30677560	30734217	53	109	13	75	157	120	other_ncRNA
FAM95B1	chr9	42468589	42474238	53	3	14	4	10	3	other_ncRNA
FAM95B1:copy2	chr9	43027663	43033312	53	3	14	4	10	3	other_ncRNA
LOC100288637	chr15	30938318	31065209	53	222	79	277	444	373	other_ncRNA
LOC100505918	chr1	168369427	168391894	53	88	119	15	38	25	other_ncRNA
LOC100505984	chr2	161114230	161128406	53	86	72	16	16	11	other_ncRNA
RNU6-83P:copy2	chr11	77764354	77830821	53	385	151	297	695	459	other_ncRNA
ADORA2A-AS1:copy2	chr22	24834245	24890783	52	192	96	135	442	321	other_ncRNA
DPYD-AS1	chr1	97561479	97788511	52	166	80	92	137	138	other_ncRNA
EMX2OS	chr10	119243804	119304579	52	143	112	49	156	90	other_ncRNA
FAM83H-AS1	chr8	144816310	144828507	52	28	2	13	26	17	other_ncRNA
GTF2IP1	chr7	74601104	74653459	52	234	150	552	743	504	other_ncRNA
JPX	chrX	73164159	73290217	52	495	95	352	848	587	other_ncRNA
LOC100288637:copy2	chr15	30950920	31065209	52	170	76	248	386	331	other_ncRNA
LOC150935	chr2	240684554	240722356	52	91	22	27	19	117	other_ncRNA
LOC283177	chr11	134306376	134375555	52	151	75	68	119	106	other_ncRNA
LOC550643	chrX	56755718	56844004	52	103	80	112	45	107	other_ncRNA
SMA5	chr5	69776870	69881549	52	121	136	335	424	340	other_ncRNA
STX18-AS1	chr4	4543858	4712664	52	365	149	272	644	613	other_ncRNA
CCDC144CP	chr17	20224487	20305504	51	73	28	240	525	401	other_ncRNA
EFCAB5:copy2	chr17	28268623	28435470	51	379	56	279	776	479	other_ncRNA
FAM41C	chr1	803451	812182	51	3	6	13	4	6	other_ncRNA
LOC100093631	chr7	72569012	72621336	51	234	150	546	709	496	other_ncRNA
LOC100188947	chr10	93066719	93371217	51	1023	233	374	470	433	other_ncRNA
LOC440434	chr17	36351796	36413256	51	390	29	468	684	497	other_ncRNA
LOC440704	chr1	190594020	190770788	51	387	177	245	470	371	other_ncRNA
TMEM72-AS1	chr10	45306472	45455137	51	168	135	100	275	184	other_ncRNA
ZNF890P	chr7	5160941	5184177	51	160	34	521	853	591	other_ncRNA
ARMCX4	chrX	100740241	100790975	50	122	22	84	62	69	other_ncRNA
COX10-AS1	chr17	13932609	13972775	50	48	9	63	121	99	other_ncRNA
LINC00598:copy2	chr13	41025071	41055143	50	83	107	75	81	61	other_ncRNA
LOC100216545	chr7	104650989	104654588	50	60	74	2	11	21	other_ncRNA
LOC100506025	chr7	16250111	16310229	50	183	50	51	14	33	other_ncRNA
LOC100506380	chr7	156264793	156395889	50	202	117	135	373	255	other_ncRNA
OR51B5	chr11	5362113	5526882	50	650	298	266	131	197	other_ncRNA
STL	chr6	125229392	125284173	50	82	18	101	128	147	other_ncRNA
EGFL7	chr9	139553308	139567130	49	63	14	71	26	49	other_ncRNA
IKZF3	chr17	37913968	38020441	49	337	150	344	676	432	other_ncRNA
LINC00276	chr2	14368998	14541082	49	202	115	120	236	196	other_ncRNA
LINC00630	chrX	102024095	102140338	49	527	133	177	197	170	other_ncRNA
LOC100507373	chr19	14247964	14282075	49	118	80	49	102	69	other_ncRNA
NPHP3-AS1	chr3	132441186	132593050	49	1252	239	391	387	387	other_ncRNA
ABCA11P	chr4	419224	467998	48	160	39	103	267	201	other_ncRNA
ANKRD20A8P	chr2	95426673	95522820	48	148	79	45	81	81	other_ncRNA
CASC2	chr10	119806332	119969665	48	80	60	61	146	155	other_ncRNA
CCDC129:copy2	chr7	31556978	31693303	48	274	77	86	253	159	other_ncRNA
EGFLAM-AS2	chr5	38399916	38403573	48	64	62	2	0	1	other_ncRNA
LARP4	chr12	50794592	50873788	48	314	176	299	641	467	other_ncRNA
LOC100288866	chr17	47583019	47651426	48	167	58	124	368	210	other_ncRNA
LOC285501	chr4	178649911	178911904	48	560	182	274	624	409	other_ncRNA
LOC400794	chr1	165446079	165551341	48	161	75	102	239	175	other_ncRNA
LOC727896	chr18	2943213	2946621	48	6	58	8	22	14	other_ncRNA
NR2F1-AS1:copy2	chr5	92877578	92917003	48	47	39	56	51	44	other_ncRNA
RRN3P2	chr16	29086163	29128038	48	243	111	145	374	260	other_ncRNA
C11orf80	chr11	66512207	66610987	47	481	118	612	1472	926	other_ncRNA
LOC100506713	chr17	6888442	6915653	47	118	61	130	282	254	other_ncRNA
LOC153910	chr6	142847592	142959026	47	197	144	74	133	106	other_ncRNA
LOC285696	chr5	17130137	17217531	47	228	73	238	653	449	other_ncRNA
NBPF23	chr1	149125598	149154987	47	40	25	41	72	41	other_ncRNA
STK31	chr7	23749786	23872130	47	281	63	125	195	179	other_ncRNA
BMS1P5:copy2	chr10	48927374	48952629	46	129	80	22	78	55	other_ncRNA
EGFL7:copy2	chr9	139557379	139567130	46	36	13	65	24	47	other_ncRNA
FBXL19	chr16	30934392	30960104	46	256	80	85	144	131	other_ncRNA
FLJ22447	chr14	62037258	62121431	46	75	68	68	156	120	other_ncRNA
LOC100131626	chr11	118251935	118289530	46	135	9	149	287	215	other_ncRNA
LOC100287225	chr18	48918412	49088839	46	125	35	173	332	238	other_ncRNA
LOC728342	chr5	116751208	116915439	46	229	33	105	171	150	other_ncRNA
PLXNC1:copy2	chr12	94656297	94701451	46	20	13	125	92	96	other_ncRNA
RNU6-81P	chr2	132202796	132360468	46	308	83	376	683	507	other_ncRNA
VDAC1	chr5	133307566	133340824	46	171	34	134	193	163	other_ncRNA
YIPF1	chr1	54317392	54355487	46	99	108	84	218	167	other_ncRNA
ANKRD36BP2	chr2	89065419	89106109	45	185	67	33	44	37	other_ncRNA
C1RL-AS1	chr12	7260904	7274447	45	159	69	18	20	16	other_ncRNA
C2	chr6_dbb_hap3	3151144	3199037	45	238	25	223	411	346	other_ncRNA
C2:copy11	chr6_mcf_hap5	3245442	3293293	45	228	25	224	412	345	other_ncRNA
C2:copy14	chr6_cox_hap2	3375316	3423205	45	238	25	223	408	342	other_ncRNA
C2:copy17	chr6	31865562	31913449	45	238	25	223	411	346	other_ncRNA
C2:copy3	chr6_qbl_hap6	3159353	3207243	45	229	25	224	412	346	other_ncRNA
CASC9	chr8	76135352	76236976	45	255	93	150	197	157	other_ncRNA
DPY19L2P1	chr7	35120899	35225774	45	543	73	248	399	331	other_ncRNA
GTF2IRD1P1	chr7	66274980	66309813	45	116	92	271	458	314	other_ncRNA
RNU6-28P	chr15	43675288	43894832	45	441	191	583	1317	878	other_ncRNA
SLC5A10	chr17	18853989	18924004	45	160	76	100	256	159	other_ncRNA
DNAJA1P5	chr1	102337567	102360299	44	34	59	9	1	3	other_ncRNA
EPHA1-AS1	chr7	143104906	143220540	44	259	61	107	228	189	other_ncRNA
FEZF1-AS1	chr7	121943712	121950131	44	4	5	41	5	22	other_ncRNA
LINC00269	chrX	68399400	68429767	44	29	22	26	43	41	other_ncRNA
LMAN2L	chr2	97371667	97405813	44	76	25	152	326	236	other_ncRNA
LOC100130476	chr6	138144807	138189370	44	65	42	59	123	88	other_ncRNA
LOC440910	chr2	132036863	132057392	44	69	44	137	79	66	other_ncRNA
RPL23AP82	chr22	51195514	51238065	44	126	42	77	184	151	other_ncRNA
TSPEAR-AS1	chr21	45925927	45936458	44	34	10	0	0	4	other_ncRNA
VWA9	chr15	65871096	65903627	44	118	22	90	183	147	other_ncRNA
ATL2	chr2	38522029	38604432	43	283	85	184	414	294	other_ncRNA
LINC00461	chr5	87836597	87980620	43	138	41	71	183	139	other_ncRNA
LOC100129961	chr2	135624203	135676176	43	55	26	130	182	152	other_ncRNA
LOC339874	chr3	131043936	131100319	43	241	161	107	170	129	other_ncRNA
LYST:copy2	chr1	235989623	236047008	43	65	67	118	185	148	other_ncRNA
CD99P1	chrX	2527306	2575270	42	174	58	80	230	437	other_ncRNA
FLJ12825	chr12	54452038	54516018	42	97	60	103	139	159	other_ncRNA
GUSBP1	chr5	21459589	21589481	42	199	101	276	503	367	other_ncRNA
HTT-AS1	chr4	3064973	3076241	42	86	39	67	125	79	other_ncRNA
LINC00379	chr13	91779867	91863952	42	31	67	66	164	153	other_ncRNA
LOC401324	chr7	35353466	35416086	42	20	59	15	43	40	other_ncRNA
LOC440354:copy2	chr16	30278914	30346695	42	402	77	321	618	472	other_ncRNA
RGS7BP:copy2	chr5	63871477	63908121	42	10	34	133	80	71	other_ncRNA
RPLP0P2	chr11	61382508	61406921	42	197	43	123	218	172	other_ncRNA
SH3GL3	chr15	84116091	84287493	42	746	247	349	511	411	other_ncRNA
SNHG1	chr11	62619460	62623360	42	12	12	1053	1346	3702	other_ncRNA
ADAMTS13	chr9	136279459	136324525	41	186	83	108	215	172	other_ncRNA
CES5AP1	chr22	23701793	23724313	41	123	80	15	39	30	other_ncRNA
GNAS:copy3	chr20	57464180	57486250	41	69	29	27	36	38	other_ncRNA
LINC00534	chr8	91233716	91400187	41	205	62	49	102	87	other_ncRNA
LINC00842	chr10	47096454	47151400	41	11	20	10	38	38	other_ncRNA
LINC00854	chr17	41373437	41381062	41	119	60	106	196	113	other_ncRNA
LOC644838	chr2	67350489	67442451	41	98	66	43	37	88	other_ncRNA
PKD1P1	chr16	16411466	16444465	41	145	71	90	202	239	other_ncRNA
SPANXA2-OT1	chrX	140590843	140738069	41	407	109	235	422	307	other_ncRNA
ST13P4	chr13	50746154	50747751	41	16	71	2	1	3	other_ncRNA
UGDH-AS1	chr4	39529459	39596327	41	293	62	543	1044	669	other_ncRNA
ACSF3	chr16	89160217	89222171	40	139	54	115	268	248	other_ncRNA
FLJ35282	chr9	22646199	22824212	40	670	115	258	316	315	other_ncRNA
GBA3:copy2	chr4	22715712	22821195	40	80	71	66	171	112	other_ncRNA
HCN3	chr1	155247218	155259639	40	79	24	27	71	52	other_ncRNA
LINC00158	chr21	26758133	26804013	40	60	40	24	38	33	other_ncRNA
LOC440600	chr1	110828999	110881793	40	28	43	58	258	152	other_ncRNA
MAFIP	chr4_gl000194_random	53589	115071	40	91	39	113	212	195	other_ncRNA
MAFIP:copy2	chr4_gl000194_random	61660	115071	40	91	38	111	211	191	other_ncRNA
SERPINE2	chr2	224839765	224904036	40	58	56	72	171	129	other_ncRNA
TTTY14	chrY	21094585	21239302	40	329	80	156	373	275	other_ncRNA
ZNF487P	chr10	43932574	43978007	40	386	57	228	787	521	other_ncRNA
HIATL2	chr9	99708327	99775862	39	276	76	164	520	404	other_ncRNA
LINC00639	chr14	39218543	39386086	39	323	70	142	306	239	other_ncRNA
LINC00880	chr3	156799456	156840791	39	20	3	6	7	5	other_ncRNA
LOC100130331	chr1	238025475	238091619	39	106	49	39	108	76	other_ncRNA
LOC100130954	chr9	138466771	138478958	39	58	10	37	72	162	other_ncRNA
NUTM2A-AS1	chr10	88998424	89102315	39	107	45	93	395	223	other_ncRNA
PDCD6	chr5	271736	315089	39	74	62	90	90	77	other_ncRNA
RPPH1	chr14	20811230	20811570	39	94	56	6982	5344	8621	other_ncRNA
SNHG17	chr20	37049239	37063962	39	28	36	98	93	161	other_ncRNA
TPRXL	chr3	13978807	14107481	39	480	118	136	196	215	other_ncRNA
ALDH1L2	chr12	105413562	105478341	38	236	15	188	312	213	other_ncRNA
ANKRD26P3	chr13	19836940	19919113	38	162	42	61	85	54	other_ncRNA
C12orf42	chr12	103631369	103889788	38	557	155	305	255	301	other_ncRNA
DLEU2	chr13	50556688	50699677	38	318	175	491	1744	1165	other_ncRNA
IQCH-AS1:copy2	chr15	67807260	67814182	38	40	62	51	133	116	other_ncRNA
LINC00551	chr13	107270158	107284309	38	49	43	2	3	13	other_ncRNA
LOC100287010	chr2	104995308	105024790	38	89	19	64	139	99	other_ncRNA
RAI2	chrX	17818169	17879457	38	57	25	39	57	84	other_ncRNA
RXFP1	chr4	159442866	159574521	38	420	131	261	529	420	other_ncRNA
ZBED3-AS1	chr5	76382623	76444176	38	41	34	82	148	113	other_ncRNA
ARHGEF26-AS1	chr3	153742190	153838999	37	115	29	69	149	117	other_ncRNA
CRYM-AS1	chr16	21312170	21329912	37	47	20	39	86	50	other_ncRNA
GAS8	chr16	90089008	90111379	37	77	77	100	171	128	other_ncRNA
LOC100507651	chr8	58131648	58145388	37	12	35	4	0	9	other_ncRNA
NR2F2-AS1	chr15	96809616	96870590	37	134	28	40	129	95	other_ncRNA
PTPRC	chr1	198608098	198726605	37	123	45	62	100	80	other_ncRNA
RNF121	chr11	71639768	71708643	37	194	36	285	379	334	other_ncRNA
ZNF542	chr19	56879468	56891196	37	1	9	12	10	18	other_ncRNA
ZNF733P	chr7	62751670	62764434	37	30	23	18	34	16	other_ncRNA
ADAM3A	chr8	39308564	39380508	36	26	33	32	121	74	other_ncRNA
BMS1P2	chr10	48185839	48203780	36	23	22	17	60	29	other_ncRNA
BMS1P6	chr10	47225571	47243511	36	23	22	17	60	29	other_ncRNA
CMTM3	chr16	66637935	66647795	36	22	45	31	23	23	other_ncRNA
CROCCP3	chr1	16793931	16819196	36	57	61	101	179	127	other_ncRNA
FENDRR	chr16	86521271	86542466	36	14	33	7	2	7	other_ncRNA
INTS4L2	chr7	65112777	65183632	36	139	77	240	450	385	other_ncRNA
LINC00162	chr21	46419127	46424642	36	2	14	0	0	5	other_ncRNA
LOC100507435	chr8	1513676	1569830	36	468	75	132	130	130	other_ncRNA
SCN4B	chr11	118004092	118023630	36	46	45	11	14	30	other_ncRNA
SSTR5-AS1	chr16	1114082	1128731	36	25	0	15	11	11	other_ncRNA
ZNF321P	chr19	53430388	53466164	36	90	18	94	194	135	other_ncRNA
C6orf147	chr6	73983862	74020088	35	202	54	197	594	393	other_ncRNA
CARD14	chr17	78143791	78183130	35	76	18	240	577	381	other_ncRNA
DLGAP1-AS4	chr18	3962353	4013943	35	44	7	32	101	77	other_ncRNA
ENTPD3-AS1	chr3	40432442	40494799	35	177	44	102	252	170	other_ncRNA
FLJ37644:copy2	chr17	70076079	70116934	35	48	78	11	60	32	other_ncRNA
ITPRIPL2	chr16	19125254	19132952	35	6	29	29	42	34	other_ncRNA
LOC100233156	chrUn_gl000218	38786	97454	35	66	23	94	174	190	other_ncRNA
LOC286189	chr8	69215703	69243726	35	78	27	135	472	209	other_ncRNA
LOC339822	chr2	779837	864112	35	396	163	142	114	134	other_ncRNA
LOC440905	chr2	130783572	130808704	35	76	15	138	91	81	other_ncRNA
NLRC3	chr16	3589036	3627392	35	110	67	225	420	311	other_ncRNA
SAP30L-AS1	chr5	153769329	153825382	35	154	24	72	189	144	other_ncRNA
SOX2-OT:copy3	chr3	181328122	181460013	35	143	65	133	288	311	other_ncRNA
SUV39H2	chr10	14920782	14946304	35	188	59	132	199	128	other_ncRNA
WNT2	chr7	116916686	116963343	35	57	60	92	219	210	other_ncRNA
AOX2P	chr2	201560446	201658941	34	154	120	107	259	144	other_ncRNA
EARS2	chr16	23533334	23568696	34	96	72	176	305	233	other_ncRNA
FAM95C	chr9	38540564	38545369	34	22	2	2	1	0	other_ncRNA
IL4I1	chr19	50392913	50432796	34	191	86	286	568	375	other_ncRNA
LINC00265	chr7	39773167	39834222	34	123	56	155	234	181	other_ncRNA
LOC100505718	chr8	69824038	70016425	34	339	92	202	303	284	other_ncRNA
LOC390660	chr15	82585621	82626915	34	70	105	50	65	61	other_ncRNA
LOC390660:copy2	chr15	82882946	82924242	34	70	105	50	64	61	other_ncRNA
TFDP1	chr13	114239003	114295788	34	56	35	86	162	204	other_ncRNA
API5	chr11	43333505	43366080	33	120	57	57	104	68	other_ncRNA
DHRS4L1	chr14	24476218	24520586	33	112	49	44	103	93	other_ncRNA
DLGAP1-AS5	chr18	4264602	4296000	33	48	4	101	112	71	other_ncRNA
FLJ41941	chr22	18512151	18525843	33	108	112	55	152	81	other_ncRNA
FLJ43663	chr7	130628919	130793562	33	485	94	427	740	580	other_ncRNA
FLJ45974	chr7	53723202	53879624	33	83	102	72	141	95	other_ncRNA
LINC00305	chr18	61747243	61816260	33	32	34	29	114	82	other_ncRNA
LOC146880	chr17	62745780	62778117	33	136	73	70	114	148	other_ncRNA
LOC283585	chr14	87372122	87389101	33	75	7	6	12	10	other_ncRNA
LOC650368	chr11	3402191	3430378	33	93	22	93	179	114	other_ncRNA
MRPL45P2	chr17	45527593	45569986	33	325	36	241	527	373	other_ncRNA
PSPC1	chr13	20248892	20357159	33	603	79	401	762	604	other_ncRNA
SNHG3	chr1	28832455	28865708	33	210	115	470	855	891	other_ncRNA
TEKT4P2	chr21	9907189	9968593	33	93	36	94	168	170	other_ncRNA
TEKT4P2:copy2	chr21	9915250	9968593	33	93	34	90	167	164	other_ncRNA
CACNA2D3-AS1	chr3	54908632	54935282	32	8	2	6	23	26	other_ncRNA
FRMD6-AS2	chr14	51921230	52066670	32	193	108	195	484	339	other_ncRNA
LINC00293	chr8	47752508	47767407	32	28	19	15	7	8	other_ncRNA
LOC100130691	chr2	178148236	178257419	32	207	62	211	509	311	other_ncRNA
LOC100507156	chr8	23193721	23223638	32	64	59	58	197	137	other_ncRNA
LOC643711	chr12	98107190	98147376	32	389	108	95	44	74	other_ncRNA
MMD2	chr7	4931876	4998844	32	319	119	458	910	581	other_ncRNA
PAPPA-AS1	chr9	119160437	119162885	32	41	12	20	2	2	other_ncRNA
PPIEL	chr1	39987952	40025370	32	208	47	129	287	223	other_ncRNA
BHLHE40-AS1	chr3	4939914	4948186	31	38	85	9	21	19	other_ncRNA
BLACAT1	chr1	205404014	205425214	31	42	42	6	1	8	other_ncRNA
CCNYL2	chr10	42903622	42967688	31	290	95	118	110	117	other_ncRNA
CDKN2B-AS1	chr9	21994790	22121093	31	348	90	138	150	199	other_ncRNA
LOC284100	chr17	36202573	36244363	31	74	27	138	356	231	other_ncRNA
NCF1C	chr7	74572384	74587816	31	26	8	30	99	56	other_ncRNA
OGFOD3	chr17	80347086	80376513	31	130	22	136	241	179	other_ncRNA
SLC9A8	chr20	48429250	48508779	31	224	113	176	304	270	other_ncRNA
USP39	chr2	85829965	85876407	31	307	50	245	460	320	other_ncRNA
ALG1L9P	chr11	71505409	71524905	30	79	52	24	72	36	other_ncRNA
ANKRD30BP2	chr21	14410487	14490571	30	203	49	73	205	147	other_ncRNA
CES1P2	chr16	55758837	55784123	30	14	9	8	1	24	other_ncRNA
CYMP	chr1	111023388	111033891	30	59	40	14	0	4	other_ncRNA
EFCAB14-AS1	chr1	47139708	47157769	30	56	4	15	31	46	other_ncRNA
GSTTP2	chr22	24385938	24401899	30	84	39	126	241	136	other_ncRNA
JRKL-AS1	chr11	96176446	96240041	30	105	46	86	92	73	other_ncRNA
LINC00324	chr17	8123948	8127361	30	78	82	540	1481	1150	other_ncRNA
LINC00371	chr13	51658151	51746524	30	138	63	80	157	121	other_ncRNA
LINC00870	chr3	72200408	72223490	30	34	22	50	51	37	other_ncRNA
LOC100422737	chr6	107165327	107235300	30	63	52	82	283	208	other_ncRNA
LOC100505495	chr19	41960074	42006554	30	461	120	156	195	195	other_ncRNA
LOC401134	chr4	65779999	65870218	30	66	6	55	18	37	other_ncRNA
LOC553103	chr5	131646969	131705608	30	106	29	68	212	137	other_ncRNA
MGC57346	chr17_ctg5_hap1	1151952	1170451	30	134	4	84	144	143	other_ncRNA
TMPRSS7	chr3	111758465	111800116	30	77	20	36	35	41	other_ncRNA
AFMID	chr17	76183398	76203782	29	139	13	82	291	210	other_ncRNA
CD27-AS1	chr12	6548167	6560683	29	79	60	134	232	173	other_ncRNA
CENPVP1	chrX	51424146	51425447	29	3	20	1	0	3	other_ncRNA
CENPVP2	chrX	51453925	51455226	29	3	20	1	0	3	other_ncRNA
DLEU7-AS1	chr13	51381991	51424041	29	30	20	24	64	37	other_ncRNA
DTHD1	chr4	36283237	36346407	29	59	25	64	81	67	other_ncRNA
FOXO3B	chr17	18569236	18576494	29	16	29	5	7	6	other_ncRNA
LINC00609	chr14	36539633	36634494	29	464	174	176	239	178	other_ncRNA
LOC100131060	chr1	59250823	59365384	29	196	77	110	197	185	other_ncRNA
LOC100271836	chr16	21458004	21513602	29	323	40	240	422	343	other_ncRNA
LOC286186	chr8	66439243	66474901	29	83	36	167	240	185	other_ncRNA
NCAM1-AS1	chr11	113140254	113144623	29	77	7	99	14	22	other_ncRNA
NPSR1-AS1:copy2	chr7	34758474	34873943	29	305	56	117	193	142	other_ncRNA
RNF157-AS1	chr17	74136637	74150729	29	106	98	35	58	38	other_ncRNA
TMLHE-AS1	chrX	154576450	154603823	29	14	14	7	5	9	other_ncRNA
TMLHE-AS1:copy2	chrX	154696201	154723771	29	14	14	8	5	9	other_ncRNA
UBR7	chr14	93673401	93695561	29	57	6	158	389	213	other_ncRNA
BLNK	chr10	97951455	98031333	28	123	67	188	424	245	other_ncRNA
C3orf55	chr3	157261133	157319021	28	39	26	25	45	37	other_ncRNA
DDX12P	chr12	9570287	9600768	28	101	38	39	103	61	other_ncRNA
FLJ31813	chr10	51780942	51827563	28	191	60	93	256	150	other_ncRNA
FLJ37644	chr17	70067183	70112157	28	54	80	10	59	33	other_ncRNA
FLJ39080	chr8	75512101	75670587	28	237	71	127	237	167	other_ncRNA
FLJ46066	chr3	182164758	182204150	28	70	41	49	114	88	other_ncRNA
LAMTOR5-AS1	chr1	110950431	110958896	28	94	25	32	88	52	other_ncRNA
LINC00636	chr3	107602052	107647753	28	451	131	120	87	127	other_ncRNA
LOC100288974	chr10	81664654	81691557	28	142	51	17	13	16	other_ncRNA
LOC285540	chr4	25162294	25200127	28	115	34	129	427	277	other_ncRNA
LOC728323	chr2	243030844	243102469	28	112	50	65	139	126	other_ncRNA
LOC730811	chr2	2323004	2330880	28	1	0	0	0	0	other_ncRNA
LOC731275	chr1	243219616	243265046	28	152	28	312	411	345	other_ncRNA
LRRC6	chr8	133584201	133687863	28	332	61	117	210	175	other_ncRNA
PCA3	chr9	79379354	79402465	28	43	33	46	137	89	other_ncRNA
SMG1P1	chr16	22448329	22503541	28	291	40	217	400	317	other_ncRNA
TTTY4B	chrY	27209230	27246039	28	37	7	30	38	41	other_ncRNA
ABCC6P1	chr16	18582570	18609607	27	129	40	80	186	126	other_ncRNA
CLCA4	chr1	87012759	87046432	27	63	7	23	37	43	other_ncRNA
DENND5B-AS1	chr12	31742857	31768285	27	67	53	137	337	177	other_ncRNA
FAM153C	chr5	177433967	177476088	27	108	89	70	112	91	other_ncRNA
FAM86DP	chr3	75470703	75484266	27	90	90	47	126	59	other_ncRNA
GUCY1B2	chr13	51568647	51640293	27	51	84	46	157	93	other_ncRNA
HCG17:copy5	chr6_mann_hap4	1550304	1641979	27	205	130	135	344	255	other_ncRNA
HOTAIRM1	chr7	27135713	27139877	27	22	46	5	0	5	other_ncRNA
LINC00461:copy2	chr5	87960263	87974262	27	16	6	3	9	12	other_ncRNA
LOC100506071	chr14	31345385	31359014	27	45	1	26	56	42	other_ncRNA
LOC100506274	chr2	7561392	7590381	27	4	1	9	33	30	other_ncRNA
LOC100506710	chr9	37079893	37090398	27	12	1	13	14	3	other_ncRNA
LOC440354	chr16	29538929	29577540	27	235	38	84	276	217	other_ncRNA
LOC646762	chr7	29685538	29724754	27	62	26	26	72	60	other_ncRNA
LOC727924	chr15	22278032	22371088	27	397	122	137	50	92	other_ncRNA
MPC2	chr1	167885913	167906307	27	44	17	44	51	46	other_ncRNA
MYLK-AS1	chr3	123304403	123349666	27	64	49	50	107	89	other_ncRNA
PRR7-AS1	chr5	176864890	176874945	27	49	53	7	13	19	other_ncRNA
SLC4A8:copy2	chr12	51818594	51909547	27	167	75	180	383	252	other_ncRNA
ST7-OT3	chr7	116822735	116849991	27	83	20	35	112	103	other_ncRNA
SUZ12P1	chr17	29036626	29097068	27	169	51	268	695	891	other_ncRNA
ZNF32-AS3	chr10	44124265	44170147	27	63	9	38	95	67	other_ncRNA
ZNF738	chr19	21541735	21571384	27	38	1	27	80	68	other_ncRNA
ABHD16A	chr6_dbb_hap3	2940298	2956709	26	66	7	55	70	58	other_ncRNA
ABHD16A:copy2	chr6_qbl_hap6	2948369	2964788	26	68	7	60	78	62	other_ncRNA
ABHD16A:copy3	chr6_ssto_hap7	2985532	3001955	26	68	7	60	78	62	other_ncRNA
ABHD16A:copy4	chr6_mann_hap4	2997616	3014028	26	66	7	55	70	58	other_ncRNA
ABHD16A:copy5	chr6_mcf_hap5	3034406	3050818	26	66	7	55	70	58	other_ncRNA
ABHD16A:copy6	chr6_cox_hap2	3164345	3180755	26	66	7	55	70	58	other_ncRNA
AKR1C6P	chr10	4913859	4958465	26	38	45	67	60	50	other_ncRNA
ANTXRLP1	chr10	47590261	47640844	26	43	56	25	23	18	other_ncRNA
AP1B1P1	chr22	32517964	32529456	26	7	5	31	85	67	other_ncRNA
BPIFA4P	chr20	31781411	31798268	26	17	22	23	36	32	other_ncRNA
EMR4P	chr19	6952511	6990857	26	152	60	112	264	172	other_ncRNA
ENPP2	chr8	120569317	120651106	26	292	50	170	237	202	other_ncRNA
HCG17:copy2	chr6_qbl_hap6	1494731	1586805	26	209	132	151	403	282	other_ncRNA
HCG17:copy3	chr6_dbb_hap3	1495494	1587559	26	209	132	151	403	282	other_ncRNA
HCG17:copy4	chr6_ssto_hap7	1532221	1623886	26	200	139	132	353	260	other_ncRNA
HCG17:copy6	chr6_cox_hap2	1713911	1805917	26	193	122	143	376	258	other_ncRNA
HCG17:copy7	chr6	30201816	30293911	26	209	132	151	403	282	other_ncRNA
LINC00029	chr20	61665569	61668380	26	0	1	2	0	2	other_ncRNA
LINC00910	chr17	41447213	41466266	26	115	28	151	193	231	other_ncRNA
LOC100505702	chr4	79567148	79605655	26	31	46	39	89	64	other_ncRNA
LOC493754	chr7	66018553	66043498	26	43	26	31	75	49	other_ncRNA
LOC644656	chr11	9481103	9482245	26	30	40	2	0	0	other_ncRNA
MAPT-IT1	chr17_ctg5_hap1	891434	894424	26	10	0	0	0	2	other_ncRNA
MGC45800	chr4	183060159	183065668	26	3	3	4	0	5	other_ncRNA
PPFIA3	chr19	49622646	49654287	26	127	22	141	348	218	other_ncRNA
RDH13	chr19	55555692	55580914	26	164	38	112	315	206	other_ncRNA
SAP30L	chr5	153825517	153840613	26	20	31	18	15	15	other_ncRNA
SLC16A7:copy2	chr12	60083118	60183635	26	159	38	114	123	91	other_ncRNA
SRD5A3-AS1	chr4	56232768	56251747	26	30	17	37	84	43	other_ncRNA
VRK2	chr2	58273777	58387055	26	138	54	103	183	178	other_ncRNA
YWHAE	chr17	1247834	1303556	26	234	31	278	624	428	other_ncRNA
C10orf115	chr10	23492745	23528721	25	194	213	38	86	58	other_ncRNA
CT49	chr5	12574969	12805295	25	160	60	110	296	188	other_ncRNA
DCAF17	chr2	172290761	172341562	25	83	68	204	564	388	other_ncRNA
DNAJC9-AS1	chr10	75007125	75036742	25	69	71	40	91	76	other_ncRNA
FAM182B	chr20	25744102	25776878	25	43	46	5	16	23	other_ncRNA
HCG9	chr6_dbb_hap3	1236226	1239512	25	16	28	10	2	6	other_ncRNA
HCG9:copy2	chr6_mann_hap4	1241473	1244756	25	16	28	10	2	6	other_ncRNA
HCG9:copy3	chr6_mcf_hap5	1324753	1328039	25	16	28	10	2	6	other_ncRNA
LINC00282	chr13	52387483	52419286	25	26	42	14	40	25	other_ncRNA
LINC00417	chr13	19312240	19314239	25	13	0	0	0	0	other_ncRNA
LINC00624	chr1	146853914	146989699	25	262	159	182	275	222	other_ncRNA
LINC00871:copy2	chr14	46940562	46971104	25	17	15	15	5	14	other_ncRNA
LINC00982	chr1	2980636	2984289	25	29	17	9	0	1	other_ncRNA
LOC100129055	chr10	38464599	38503273	25	41	13	52	85	71	other_ncRNA
LOC339788	chr2	8062556	8119441	25	31	21	17	31	23	other_ncRNA
NSFP1:copy3	chr17	44450179	44500463	25	72	9	178	282	220	other_ncRNA
RNU6-79P	chr1	201736889	201767778	25	44	15	62	184	98	other_ncRNA
SBDSP1	chr7	72299952	72307978	25	73	1	24	48	55	other_ncRNA
TPTE2P1	chr13	25502893	25542607	25	67	53	30	132	83	other_ncRNA
C11orf21	chr11	2317507	2323143	24	25	24	4	0	3	other_ncRNA
COA1	chr7	43670751	43769140	24	363	41	173	435	288	other_ncRNA
DKFZp686K1684	chr11	31838114	31908587	24	130	27	175	329	174	other_ncRNA
GATS	chr7	99798278	99869855	24	310	78	352	955	555	other_ncRNA
HIST2H2BA	chr1	120906034	120914842	24	90	20	52	39	37	other_ncRNA
JAZF1-AS1	chr7	28220076	28280996	24	79	42	161	308	206	other_ncRNA
LIFR-AS1	chr5	38556888	38671318	24	373	75	207	237	233	other_ncRNA
LINC00094	chr9	136890561	136896719	24	61	31	29	20	25	other_ncRNA
LINC00446	chr13	78587018	78627730	24	23	0	39	110	68	other_ncRNA
LINC00502	chr10	92805565	92821916	24	39	35	10	19	16	other_ncRNA
LOC100505532	chr8	61314730	61381450	24	185	40	259	356	228	other_ncRNA
LOC100505989	chr4	165675283	165724947	24	98	27	161	550	305	other_ncRNA
LOC389906	chrX	3735576	3761935	24	84	24	63	155	83	other_ncRNA
LOC441666	chr10	42827314	42863493	24	96	22	98	194	153	other_ncRNA
LOC550112	chr4	68566996	68588222	24	63	31	16	22	22	other_ncRNA
MDM4	chr1	204485507	204527248	24	163	39	235	421	316	other_ncRNA
NSFP1	chr17_ctg5_hap1	330261	380553	24	85	8	158	272	205	other_ncRNA
NSFP1:copy2	chr17_ctg5_hap1	1524913	1574839	24	65	8	151	248	195	other_ncRNA
PDIA5	chr3	122785856	122880953	24	225	74	167	374	307	other_ncRNA
PMS2P4	chr7	66741118	66767429	24	118	23	161	515	340	other_ncRNA
PPIE	chr1	40204517	40229586	24	26	5	37	76	55	other_ncRNA
PPIP5K2	chr5	102455958	102539224	24	87	30	103	262	162	other_ncRNA
RBM34	chr1	235294498	235324571	24	73	33	126	245	151	other_ncRNA
RMRP	chr9	35657748	35658015	24	150	11	7165	1637	5206	other_ncRNA
TPTE2P6	chr13	25154346	25171812	24	42	37	21	84	54	other_ncRNA
EXOC7	chr17	74077086	74099868	23	97	20	102	141	102	other_ncRNA
GUCY2GP	chr10	114067936	114116353	23	35	46	62	195	112	other_ncRNA
LOC100507032	chr3	129612714	129627755	23	37	11	30	59	39	other_ncRNA
MESTIT1	chr7	130126898	130131013	23	4	1	14	14	11	other_ncRNA
NAPA-AS1	chr19	47987539	48004854	23	29	23	30	83	67	other_ncRNA
NBR2	chr17	41277600	41297125	23	122	31	58	136	106	other_ncRNA
PDXDC2P	chr16	70010202	70099851	23	371	88	309	591	441	other_ncRNA
PLEKHM1	chr17_ctg5_hap1	128328	183214	23	150	38	100	249	205	other_ncRNA
REREP3	chr15	22546565	22570831	23	72	26	66	78	58	other_ncRNA
RNU11	chr1	28975112	28975246	23	39	4	525	58	164	other_ncRNA
RPL34-AS1	chr4	109459346	109541613	23	347	69	212	440	308	other_ncRNA
SBF1P1	chr8	56361757	56367881	23	9	6	1	2	4	other_ncRNA
VAPB	chr20	56964175	57026156	23	107	41	71	190	135	other_ncRNA
ELOVL2-AS1	chr6	11043991	11079377	22	131	17	106	249	184	other_ncRNA
GATS:copy2	chr7	99806559	99869855	22	264	76	281	810	468	other_ncRNA
GUSBP3	chr5	68935290	69006272	22	82	70	142	181	164	other_ncRNA
HAT1	chr2	172778935	172848600	22	280	31	286	494	335	other_ncRNA
KIRREL3-AS3	chr11	126872805	126875953	22	14	14	0	2	0	other_ncRNA
LOC100128993	chr8	19041186	19103032	22	93	40	81	202	142	other_ncRNA
LOC100131067	chr5	80533384	80597388	22	257	27	130	228	169	other_ncRNA
LOC100131635	chr3	187420154	187450203	22	41	31	22	20	19	other_ncRNA
LOC285419:copy2	chr4	124695419	124786730	22	95	7	65	84	66	other_ncRNA
LOC439994	chr10	89102168	89103331	22	3	0	1	0	1	other_ncRNA
LOC441242	chr7	65111924	65235797	22	344	118	325	1028	604	other_ncRNA
LOC574538	chr12	246577	258332	22	5	3	38	16	30	other_ncRNA
LOC728613	chr5	1597672	1634120	22	41	23	83	172	111	other_ncRNA
MGC15885	chr15	62929371	62937380	22	19	31	22	25	16	other_ncRNA
PMS2	chr7	6012870	6048737	22	273	42	243	435	316	other_ncRNA
PMS2P3	chr7	75137069	75157453	22	86	28	42	164	100	other_ncRNA
RAB3IP	chr12	70132466	70216984	22	646	153	196	125	173	other_ncRNA
RNF170:copy2	chr8	42708438	42751866	22	82	98	199	405	257	other_ncRNA
SARNP	chr12	56146247	56211540	22	316	61	250	516	349	other_ncRNA
VWA8-AS1	chr13	42535305	42555701	22	37	49	16	87	106	other_ncRNA
ZRANB2-AS1	chr1	71512189	71532865	22	7	0	11	13	11	other_ncRNA
BASP1P1	chr13	23471169	23472320	21	0	0	1	1	2	other_ncRNA
C1orf52	chr1	85715637	85725355	21	5	1	26	39	28	other_ncRNA
CACNA1G-AS1	chr17	48633568	48639469	21	1	1	14	2	4	other_ncRNA
FAM205B	chr9	34830264	34838583	21	0	1	0	0	0	other_ncRNA
HYDIN2	chr1_gl000192_random	55679	79327	21	21	9	109	185	113	other_ncRNA
HYDIN2:copy3	chr1	146310552	146334210	21	21	9	108	184	111	other_ncRNA
KIAA1967	chr8	22462145	22477983	21	48	80	58	91	66	other_ncRNA
LINC00343	chr13	106359218	106414143	21	56	18	34	74	53	other_ncRNA
LINC00927	chr15	80555410	80634147	21	115	66	47	109	112	other_ncRNA
LOC100132735	chr6	140092210	140181608	21	151	21	145	185	163	other_ncRNA
LOC283692	chr15	83316521	83361572	21	95	53	76	178	128	other_ncRNA
LOC388906	chr22	42665759	42670868	21	17	3	6	5	4	other_ncRNA
LOC729911	chr15	79484049	79576287	21	457	149	163	60	194	other_ncRNA
MSH5-SAPCD1	chr6_qbl_hap6	3001363	3023034	21	147	75	73	214	135	other_ncRNA
PHKA2-AS1	chrX	18908414	18913093	21	7	7	1	0	0	other_ncRNA
RPSAP58	chr19	23945816	24010919	21	178	22	176	454	324	other_ncRNA
SCAND2P	chr15	85174691	85185694	21	50	4	22	101	53	other_ncRNA
SDHAP3	chr5	1572073	1594646	21	26	21	23	79	55	other_ncRNA
SEC1P	chr19	49141296	49185502	21	156	92	161	476	297	other_ncRNA
SPIN3	chrX	57002803	57021988	21	9	1	9	11	14	other_ncRNA
TMEM161B-AS1	chr5	87564699	87732491	21	298	80	359	497	362	other_ncRNA
TPTE2P3	chr13	53063128	53161225	21	452	98	166	254	247	other_ncRNA
ZEB1-AS1	chr10	31605457	31608024	21	38	78	8	0	3	other_ncRNA
AATK-AS1	chr17	79139307	79156964	20	44	51	59	73	52	other_ncRNA
BZRAP1-AS1	chr17	56402811	56431088	20	12	12	28	62	73	other_ncRNA
CECR7	chr22	17517460	17539682	20	48	43	24	60	63	other_ncRNA
CHODL-AS1	chr21	19207989	19257925	20	31	9	23	138	112	other_ncRNA
CLRN1-AS1	chr3	150690465	150797617	20	184	59	130	401	257	other_ncRNA
CP	chr3	148880197	148939832	20	72	63	55	247	143	other_ncRNA
CT60	chr15	21145767	21198633	20	64	4	27	70	46	other_ncRNA
EML2	chr19	46112658	46148775	20	291	137	338	577	369	other_ncRNA
FAM35BP	chr10	46897641	46939145	20	126	28	105	126	135	other_ncRNA
FLJ16171	chr5	174346085	174422734	20	101	27	139	288	199	other_ncRNA
HCG17	chr6_apd_hap1	1442004	1605540	20	31	28	69	247	137	other_ncRNA
KLHL7-AS1	chr7	23140847	23145322	20	1	0	0	0	1	other_ncRNA
LINC00322	chr21	44742089	44751919	20	22	3	14	2	6	other_ncRNA
LINC00862	chr1	200311672	200342920	20	221	53	121	258	200	other_ncRNA
LOC100996385	chr5	175476681	175489058	20	145	16	42	30	25	other_ncRNA
LOC284798	chr20	25121434	25129361	20	13	0	6	1	2	other_ncRNA
MGC32805	chr5	121772192	121814782	20	31	11	20	47	36	other_ncRNA
PMCHL2	chr5	70671612	70681820	20	1	0	5	20	16	other_ncRNA
PROSER2-AS1	chr10	11891607	11936709	20	125	34	112	248	186	other_ncRNA
RAB11B-AS1	chr19	8439260	8455575	20	12	41	33	83	61	other_ncRNA
SLC7A5P2	chr16	21529230	21531765	20	20	3	22	31	16	other_ncRNA
TNFRSF10B	chr8	22877648	22926700	20	114	101	173	394	263	other_ncRNA
UBOX5-AS1	chr20	3087557	3131513	20	86	55	153	527	311	other_ncRNA
WEE2-AS1	chr7	141404138	141438030	20	26	19	19	72	75	other_ncRNA
ZNF205-AS1	chr16	3160461	3165599	20	56	46	3	7	6	other_ncRNA
ABCA17P	chr16	2390923	2476700	19	255	73	213	651	397	other_ncRNA
ADAM9	chr8	38854505	38962779	19	210	43	242	416	306	other_ncRNA
ANAPC1P1	chr2	87088948	87122165	19	117	27	62	153	118	other_ncRNA
ASB16-AS1	chr17	42253342	42264085	19	56	29	69	125	77	other_ncRNA
ASMTL-AS1	chrY	1469424	1484314	19	18	21	394	1371	1318	other_ncRNA
ASMTL-AS1:copy2	chrX	1519424	1534314	19	18	21	394	1371	1318	other_ncRNA
CYP1B1-AS1	chr2	38358247	38408993	19	175	30	48	73	57	other_ncRNA
FAM35DP	chr10	47379720	47421238	19	118	13	99	134	130	other_ncRNA
FAM86FP	chr12	8383645	8395542	19	7	35	24	48	36	other_ncRNA
FRMPD2P1	chr10	48844036	48862688	19	17	14	3	0	10	other_ncRNA
GUSBP9	chr5	69812079	69851150	19	46	47	112	161	142	other_ncRNA
GUSBP9:copy2	chr5	70516053	70555122	19	50	58	121	161	142	other_ncRNA
LILRP2	chr19	55219700	55224955	19	21	17	0	0	3	other_ncRNA
LINC00616	chr4	138948577	139051839	19	209	90	122	386	224	other_ncRNA
LINC00910:copy2	chr17	41453296	41466266	19	91	27	114	161	195	other_ncRNA
LOC100506497	chr7	29019583	29052985	19	19	41	26	76	34	other_ncRNA
LOC100507463	chr6_qbl_hap6	4043970	4046384	19	6	17	1	4	4	other_ncRNA
LOC100507463:copy2	chr6_dbb_hap3	4093241	4095655	19	6	17	1	4	4	other_ncRNA
LOC100507463:copy3	chr6_apd_hap1	4098867	4101281	19	6	17	1	4	4	other_ncRNA
LOC100507463:copy4	chr6_mcf_hap5	4148740	4151154	19	6	17	1	4	4	other_ncRNA
LOC100507463:copy5	chr6_ssto_hap7	4242636	4245050	19	6	17	1	4	4	other_ncRNA
LOC100507463:copy6	chr6_cox_hap2	4256391	4258805	19	6	17	1	4	4	other_ncRNA
LOC100507463:copy7	chr6_mann_hap4	4269059	4271473	19	6	17	1	4	4	other_ncRNA
LOC100507463:copy8	chr6	32811863	32814277	19	6	17	1	4	4	other_ncRNA
LOC283194	chr11	58701116	58825925	19	313	84	116	53	119	other_ncRNA
LOC649133	chr11	120120468	120136641	19	3	6	20	59	34	other_ncRNA
LOC729218	chr4	119551084	119556180	19	1	0	0	1	1	other_ncRNA
MCM2	chr3	127317200	127341278	19	56	32	50	107	65	other_ncRNA
MYCBP2-AS1	chr13	77649649	77661911	19	10	2	15	12	9	other_ncRNA
NRON	chr9	129170054	129172783	19	0	2	0	0	1	other_ncRNA
PARD6G-AS1	chr18	77905807	77936315	19	45	38	53	116	89	other_ncRNA
POU5F1P3	chr12	8286365	8287448	19	0	0	0	0	3	other_ncRNA
POU5F1P4	chr1	155402971	155404053	19	0	1	0	1	0	other_ncRNA
RNF185	chr22	31556138	31603005	19	219	87	183	394	265	other_ncRNA
SLC13A2	chr17	26800664	26824798	19	10	7	77	184	97	other_ncRNA
SNAI3-AS1	chr16	88729781	88753594	19	41	46	75	175	102	other_ncRNA
TMEM50B	chr21	34804793	34852316	19	302	43	179	385	278	other_ncRNA
TPM3P9	chr19	53935227	53961515	19	46	41	27	85	53	other_ncRNA
TTTY1	chrY	9590765	9611928	19	21	42	20	11	16	other_ncRNA
ZNF815P	chr7	5862791	5894066	19	148	37	511	877	618	other_ncRNA
AHCTF1P1	chr2	162355578	162364413	18	18	0	4	0	4	other_ncRNA
BRD2:copy11	chr6_mann_hap4	4395892	4406503	18	42	5	26	14	23	other_ncRNA
CXXC1P1	chrX	47566590	47596027	18	96	4	45	139	77	other_ncRNA
DICER1-AS1	chr14	95624025	95646270	18	49	40	42	42	33	other_ncRNA
FER1L6-AS1	chr8	124996378	125053023	18	52	42	63	89	69	other_ncRNA
FLJ41200	chr9	13406379	13431328	18	71	12	17	32	29	other_ncRNA
GCC2	chr2	109065577	109125854	18	144	54	198	315	218	other_ncRNA
GOLGA8T	chr15	30427990	30439395	18	12	10	18	75	35	other_ncRNA
GSTTP1	chr22	24340595	24347258	18	40	25	6	43	17	other_ncRNA
HCG18:copy5	chr6_mann_hap4	1603265	1643001	18	10	5	26	77	63	other_ncRNA
INHBA-AS1	chr7	41733514	41818976	18	85	76	38	139	91	other_ncRNA
KANSL3	chr2	97258892	97304116	18	126	31	103	250	170	other_ncRNA
KGFLP2	chr9	41958802	42019584	18	43	58	81	178	130	other_ncRNA
LINC00032	chr9	27245682	27282791	18	18	27	36	97	77	other_ncRNA
LINC00937	chr12	8509560	8543348	18	85	14	104	233	169	other_ncRNA
LOC100134259	chr2	47055003	47086145	18	101	17	41	49	49	other_ncRNA
LOC100505518	chr13	78393072	78482563	18	115	24	64	95	91	other_ncRNA
LOC100507205	chr11	42209293	42275240	18	157	35	131	247	154	other_ncRNA
LOC100507557:copy2	chr6	146136012	146207721	18	388	66	151	152	182	other_ncRNA
LOC150776	chr2	132250386	132279149	18	52	6	56	133	103	other_ncRNA
LOC400456	chr15	95822519	95870329	18	26	24	30	130	70	other_ncRNA
LOC643723	chr1	219254317	219347130	18	65	29	55	133	75	other_ncRNA
MGC16025	chr2	240115027	240117153	18	13	0	1	0	1	other_ncRNA
NCOR1P1	chr20	26084052	26094677	18	55	14	79	74	61	other_ncRNA
NEGR1-IT1	chr1	72259915	72302695	18	6	35	14	34	12	other_ncRNA
NR2F2-AS1:copy2	chr15	96833673	96870590	18	103	11	17	54	44	other_ncRNA
RAMP2-AS1	chr17	40905947	40913275	18	35	19	68	102	74	other_ncRNA
RUFY2	chr10	70100864	70167051	18	301	23	296	657	478	other_ncRNA
TMEM218	chr11	124964266	124981659	18	27	33	5	9	9	other_ncRNA
TP73-AS1	chr1	3652548	3663335	18	26	10	17	54	33	other_ncRNA
ZNF724P	chr19	23406607	23433172	18	211	32	160	196	160	other_ncRNA
BTN2A3P	chr6	26421619	26430816	17	1	2	44	22	20	other_ncRNA
CLPTM1	chr19	45457842	45496604	17	125	52	419	893	642	other_ncRNA
CLPTM1:copy2	chr19	45458250	45496604	17	125	52	419	893	642	other_ncRNA
COPZ1	chr12	54718874	54745635	17	119	41	125	341	295	other_ncRNA
DNAH17-AS1	chr17	76480992	76499138	17	48	2	93	117	108	other_ncRNA
EGFLAM-AS4	chr5	38282371	38291088	17	3	0	10	7	11	other_ncRNA
FAM86B3P	chr8	8086092	8102387	17	12	36	23	82	57	other_ncRNA
FAM86C2P	chr11	67559238	67572807	17	39	62	89	175	89	other_ncRNA
FAM86JP	chr3	125635444	125648867	17	37	80	93	191	97	other_ncRNA
FRMD6-AS2:copy2	chr14	52013347	52066638	17	87	47	93	167	122	other_ncRNA
FRY-AS1	chr13	32598196	32605776	17	42	5	25	44	21	other_ncRNA
GOLGA8S	chr15	23599895	23613471	17	20	20	7	3	9	other_ncRNA
GRIK1-AS2	chr21	30968360	31003067	17	25	3	20	126	74	other_ncRNA
HCG18	chr6_qbl_hap6	1548086	1587827	17	11	6	27	78	61	other_ncRNA
HCG18:copy2	chr6_dbb_hap3	1548843	1588581	17	11	6	27	78	61	other_ncRNA
HCG18:copy4	chr6_ssto_hap7	1585165	1624908	17	11	6	27	78	61	other_ncRNA
HCG18:copy6	chr6_cox_hap2	1767197	1806939	17	11	6	27	78	61	other_ncRNA
HCG18:copy7	chr6	30255174	30294933	17	11	6	27	78	61	other_ncRNA
HMGXB4	chr22	35653445	35691800	17	79	32	92	225	133	other_ncRNA
HSD52	chr1	59597608	59664293	17	69	69	33	114	87	other_ncRNA
JAKMIP2-AS1	chr5	146939557	147041572	17	104	80	92	243	184	other_ncRNA
LEF1-AS1	chr4	109088681	109097586	17	25	7	10	2	19	other_ncRNA
LINC00507	chr12	128399955	128436097	17	81	24	48	90	60	other_ncRNA
LOC100133286	chr21	37441940	37498938	17	92	41	154	247	171	other_ncRNA
LOC100287072	chr17	20615759	20641178	17	132	34	61	205	127	other_ncRNA
LOC100505658	chr5	140937878	140944827	17	0	1	0	0	0	other_ncRNA
LOC100507443	chr2	208983853	209021486	17	125	27	144	329	258	other_ncRNA
LOC150577	chr2	100824716	100867946	17	37	19	15	39	26	other_ncRNA
LOC400927	chr22	38740670	38794931	17	184	57	141	258	168	other_ncRNA
LOC647323	chr3	193675161	193721448	17	83	14	57	161	113	other_ncRNA
MAMDC2-AS1	chr9	72768050	72790804	17	51	2	97	54	48	other_ncRNA
NREP-AS1	chr5	111248205	111353003	17	177	121	76	84	103	other_ncRNA
PMS2L2	chr7	72476589	72519691	17	144	30	231	681	449	other_ncRNA
RAB4A	chr1	229406809	229441250	17	35	11	55	64	45	other_ncRNA
SARS	chr1	109756515	109780804	17	75	6	105	116	109	other_ncRNA
SLC11A2	chr12	51373566	51420199	17	178	45	173	421	272	other_ncRNA
SLC25A5-AS1	chrX	118599996	118603083	17	0	0	0	0	11	other_ncRNA
SUGT1P3	chr13	41486025	41495910	17	71	5	35	81	55	other_ncRNA
TMEM51-AS1	chr1	15438311	15478960	17	59	60	128	160	106	other_ncRNA
TRAPPC13	chr5	64920558	64961954	17	58	8	96	299	174	other_ncRNA
ARL6IP6	chr2	153574407	153617767	16	14	19	32	92	64	other_ncRNA
BCAP29	chr7	107220422	107263762	16	39	14	21	109	65	other_ncRNA
C14orf64	chr14	98391947	98444461	16	58	24	32	120	66	other_ncRNA
CACTIN-AS1	chr19	3607245	3613928	16	10	5	3	3	7	other_ncRNA
CHL1:copy2	chr3	239326	290282	16	40	21	140	135	94	other_ncRNA
CLEC2D	chr12	9822304	9852151	16	26	4	17	39	24	other_ncRNA
DDX11-AS1	chr12	31173697	31226781	16	17	13	77	100	79	other_ncRNA
DEFA11P	chr8	6886123	6887011	16	0	0	0	0	1	other_ncRNA
EEF1DP3	chr13	32420920	32533721	16	111	34	158	317	214	other_ncRNA
FAHD2CP	chr2	96676299	96688884	16	64	3	20	40	41	other_ncRNA
FAM226A	chrX	72161568	72163589	16	2	5	0	0	0	other_ncRNA
FAM66D	chr8	11973291	12008698	16	45	28	4	4	20	other_ncRNA
FAM86EP	chr4	3943669	3957148	16	12	47	41	151	73	other_ncRNA
FAM86HP	chr3	129816625	129830276	16	9	71	32	114	43	other_ncRNA
FLJ16779	chr20	61885330	61892967	16	2	0	0	8	3	other_ncRNA
FLJ37453	chr1	16160710	16174642	16	71	67	93	196	121	other_ncRNA
GOLGA2P5	chr12	100550175	100567121	16	17	10	5	17	25	other_ncRNA
HCG18:copy3	chr6_apd_hap1	1566817	1606562	16	5	4	16	31	30	other_ncRNA
HTATSF1P2	chr6	3020390	3025005	16	40	31	16	39	30	other_ncRNA
KGFLP1	chr9	46687557	46746820	16	58	19	78	190	135	other_ncRNA
LINC00290	chr4	181985243	182080302	16	117	10	74	159	283	other_ncRNA
LINC00482	chr17	79276624	79283048	16	5	0	2	5	5	other_ncRNA
[truncated: 63,536 more rows]
