# Supplementary material for: Respiratory Syncytial Virus Infection Changes Cargo Composition of Exosome Released from Airway Epithelial Cells
Source: Sci Rep. 2018 Jan 10;8:387. doi: 10.1038/s41598-017-18672-5 (PMC5762922; doi:10.1038/s41598-017-18672-5)
Supplement: Supplementary file 3 — Supplementary Dataset 2 [file 41598_2017_18672_MOESM3_ESM.xls]

## Sheet: F_Up_By_2Plus_GOTERM_BP_DIRECT
Category	Term	Count	PValue	Fold_Enrichment	Bonferroni	Benjamini	FDR
GOTERM_BP_DIRECT	GO:0045944~positive regulation of transcription from RNA polymerase II promoter	233	1.26667e-15	1.64874	6.77303e-12	6.77303e-12	2.35367e-12
GOTERM_BP_DIRECT	GO:0000122~negative regulation of transcription from RNA polymerase II promoter	183	2.62887e-15	1.76435	1.47775e-11	7.38876e-12	5.12923e-12
GOTERM_BP_DIRECT	GO:0006351~transcription	397	3.25346e-14	1.40965	1.80409e-10	6.01362e-11	6.25833e-11
GOTERM_BP_DIRECT	GO:0045893~positive regulation of transcription	129	1.39722e-10	1.7388	7.749e-07	1.93725e-07	2.68801e-07
GOTERM_BP_DIRECT	GO:0045892~negative regulation of transcription	118	3.1412e-08	1.64153	0.000174196	3.48415e-05	6.04309e-05
GOTERM_BP_DIRECT	GO:0006468~protein phosphorylation	109	6.14435e-08	1.65931	0.000340707	5.67926e-05	0.000118206
GOTERM_BP_DIRECT	GO:0006366~transcription from RNA polymerase II promoter	119	8.376e-08	1.61026	0.000464425	6.63596e-05	0.000161139
GOTERM_BP_DIRECT	GO:0023014~signal transduction by protein phosphorylation	21	7.31595e-07	3.31309	0.0040492	0.00050705	0.00140745
GOTERM_BP_DIRECT	GO:0006355~regulation of transcription	282	9.39976e-07	1.30157	0.00519955	0.000579067	0.00180833
GOTERM_BP_DIRECT	GO:0016569~covalent chromatin modification	37	1.81817e-06	2.27295	0.0100329	0.00100785	0.00349777
GOTERM_BP_DIRECT	GO:1900740~positive regulation of protein insertion into mitochondrial membrane involved in apoptotic signaling pathway	16	4.11796e-06	3.70225	0.0225794	0.00207405	0.00792191
GOTERM_BP_DIRECT	GO:0007399~nervous system development	71	4.27544e-06	1.71729	0.0234327	0.00197402	0.00822486
GOTERM_BP_DIRECT	GO:0009791~post-embryonic development	27	4.98523e-06	2.56748	0.0272695	0.00212452	0.00959025
GOTERM_BP_DIRECT	GO:0048015~phosphatidylinositol-mediated signaling	34	8.38285e-06	2.22659	0.0454273	0.00331531	0.0161259
GOTERM_BP_DIRECT	GO:0006915~apoptotic process	120	9.72647e-06	1.46915	0.0525141	0.00358976	0.0187103
GOTERM_BP_DIRECT	GO:0009952~anterior/posterior pattern specification	28	1.04936e-05	2.4296	0.0565365	0.00363074	0.0201858
GOTERM_BP_DIRECT	GO:0043525~positive regulation of neuron apoptotic process	19	1.09218e-05	3.06727	0.0587746	0.00355675	0.0210095
GOTERM_BP_DIRECT	GO:0060021~palate development	27	1.15386e-05	2.46613	0.0619887	0.00354887	0.0221958
GOTERM_BP_DIRECT	GO:0016055~Wnt signaling pathway	50	1.5312e-05	1.85607	0.0814153	0.00445956	0.0294535
GOTERM_BP_DIRECT	GO:0001701~in utero embryonic development	49	3.31552e-05	1.81895	0.167966	0.00915195	0.0637654
GOTERM_BP_DIRECT	GO:0010468~regulation of gene expression	31	4.65134e-05	2.15193	0.227381	0.0122091	0.0894455
GOTERM_BP_DIRECT	GO:0035278~miRNA mediated inhibition of translation	9	5.25542e-05	5.20628	0.252838	0.0131614	0.101056
GOTERM_BP_DIRECT	GO:0035194~posttranscriptional gene silencing by RNA	7	5.44291e-05	6.94171	0.260567	0.0130391	0.10466
GOTERM_BP_DIRECT	GO:0017148~negative regulation of translation	21	0.000101473	2.51338	0.430388	0.0231772	0.195036
GOTERM_BP_DIRECT	GO:0007411~axon guidance	42	0.000107759	1.83366	0.449906	0.0236231	0.207106
GOTERM_BP_DIRECT	GO:0031054~pre-miRNA processing	9	0.000119329	4.8058	0.484098	0.0251341	0.229318
GOTERM_BP_DIRECT	GO:0007223~Wnt signaling pathway	16	0.000185499	2.84788	0.642591	0.0373895	0.356264
GOTERM_BP_DIRECT	GO:0043087~regulation of GTPase activity	22	0.000197544	2.3495	0.66569	0.0383759	0.379355
GOTERM_BP_DIRECT	GO:0030033~microvillus assembly	10	0.000212601	4.08336	0.692478	0.0398468	0.408214
GOTERM_BP_DIRECT	GO:0021542~dentate gyrus development	10	0.000212601	4.08336	0.692478	0.0398468	0.408214
GOTERM_BP_DIRECT	GO:0016567~protein ubiquitination	77	0.000285837	1.48889	0.795151	0.0514771	0.548469
GOTERM_BP_DIRECT	GO:2000651~positive regulation of sodium ion transmembrane transporter activity	6	0.000325815	6.94171	0.835897	0.056632	0.62495
GOTERM_BP_DIRECT	GO:0060045~positive regulation of cardiac muscle cell proliferation	11	0.000461728	3.47086	0.922798	0.0769221	0.88455
GOTERM_BP_DIRECT	GO:0018107~peptidyl-threonine phosphorylation	15	0.000507588	2.74015	0.940143	0.0817882	0.972001
GOTERM_BP_DIRECT	GO:0006974~cellular response to DNA damage stimulus	49	0.000511352	1.63531	0.94138	0.0800463	0.979176
GOTERM_BP_DIRECT	GO:0097192~extrinsic apoptotic signaling pathway in absence of ligand	14	0.000528614	2.85835	0.946735	0.0803709	1.01207
GOTERM_BP_DIRECT	GO:0071230~cellular response to amino acid stimulus	17	0.00057763	2.51083	0.959419	0.0851661	1.10542
GOTERM_BP_DIRECT	GO:0006607~NLS-bearing protein import into nucleus	11	0.000712071	3.31995	0.980756	0.101269	1.36104
GOTERM_BP_DIRECT	GO:0030335~positive regulation of cell migration	44	0.00074027	1.65997	0.983544	0.102445	1.41457
GOTERM_BP_DIRECT	GO:0001843~neural tube closure	23	0.0009523	2.0735	0.994928	0.126709	1.81623
GOTERM_BP_DIRECT	GO:0008361~regulation of cell size	10	0.000976156	3.47086	0.995557	0.126642	1.86132
GOTERM_BP_DIRECT	GO:0035280~miRNA loading onto RISC involved in gene silencing by miRNA	6	0.00100428	5.95004	0.996199	0.127083	1.91446
GOTERM_BP_DIRECT	GO:0071108~protein K48-linked deubiquitination	11	0.00106429	3.18162	0.997276	0.131173	2.02775
GOTERM_BP_DIRECT	GO:0001952~regulation of cell-matrix adhesion	7	0.00110352	4.8592	0.997809	0.132731	2.10174
GOTERM_BP_DIRECT	GO:0016477~cell migration	41	0.00122524	1.65471	0.998886	0.143183	2.331
GOTERM_BP_DIRECT	GO:0001702~gastrulation with mouth forming second	9	0.00131487	3.67502	0.999322	0.149693	2.49948
GOTERM_BP_DIRECT	GO:0048813~dendrite morphogenesis	14	0.00133424	2.62659	0.999392	0.148683	2.53585
GOTERM_BP_DIRECT	GO:0030334~regulation of cell migration	22	0.00135249	2.06375	0.99945	0.147602	2.57011
GOTERM_BP_DIRECT	GO:0018105~peptidyl-serine phosphorylation	32	0.00140985	1.77708	0.9996	0.150418	2.67771
GOTERM_BP_DIRECT	GO:0007420~brain development	44	0.00146437	1.60755	0.999705	0.152839	2.77988
GOTERM_BP_DIRECT	GO:0007156~homophilic cell adhesion via plasma membrane adhesion molecules	38	0.00160341	1.66953	0.999864	0.163051	3.03997
GOTERM_BP_DIRECT	GO:0042787~protein ubiquitination involved in ubiquitin-dependent protein catabolic process	37	0.0016839	1.67871	0.999913	0.167457	3.19025
GOTERM_BP_DIRECT	GO:0098609~cell-cell adhesion	58	0.00180246	1.48568	0.999955	0.175034	3.41119
GOTERM_BP_DIRECT	GO:0045176~apical protein localization	7	0.0021323	4.41745	0.999993	0.200177	4.02336
GOTERM_BP_DIRECT	GO:0046777~protein autophosphorylation	40	0.00228241	1.61435	0.999997	0.209176	4.30074
GOTERM_BP_DIRECT	GO:0035196~production of miRNAs involved in gene silencing by miRNA	6	0.00235978	5.20628	0.999998	0.211981	4.44341
GOTERM_BP_DIRECT	GO:0007049~cell cycle	48	0.00236446	1.53549	0.999998	0.208989	4.45204
GOTERM_BP_DIRECT	GO:0048701~embryonic cranial skeleton morphogenesis	12	0.0028248	2.68711	1	0.240608	5.29666
GOTERM_BP_DIRECT	GO:0007215~glutamate receptor signaling pathway	8	0.00282638	3.70225	1	0.237111	5.29955
GOTERM_BP_DIRECT	GO:0008584~male gonad development	25	0.00308664	1.8462	1	0.25218	5.77392
GOTERM_BP_DIRECT	GO:0070536~protein K63-linked deubiquitination	10	0.00316386	3.01814	1	0.253911	5.91424
GOTERM_BP_DIRECT	GO:0001764~neuron migration	27	0.00335336	1.78501	1	0.263166	6.25773
GOTERM_BP_DIRECT	GO:0030336~negative regulation of cell migration	25	0.00357779	1.82677	1	0.274296	6.663
GOTERM_BP_DIRECT	GO:0030182~neuron differentiation	25	0.00357779	1.82677	1	0.274296	6.663
GOTERM_BP_DIRECT	GO:0032228~regulation of synaptic transmission GABAergic	7	0.00374731	4.04933	1	0.281437	6.96801
GOTERM_BP_DIRECT	GO:0006493~protein O-linked glycosylation	12	0.00375244	2.60314	1	0.278039	6.97725
GOTERM_BP_DIRECT	GO:0051260~protein homooligomerization	40	0.00387979	1.56875	1	0.282283	7.20573
GOTERM_BP_DIRECT	GO:0007507~heart development	41	0.00403584	1.55525	1	0.288101	7.48499
GOTERM_BP_DIRECT	GO:0007264~small GTPase mediated signal transduction	52	0.00411979	1.46735	1	0.289456	7.6349
GOTERM_BP_DIRECT	GO:0007519~skeletal muscle tissue development	16	0.00433943	2.17779	1	0.298608	8.02602
GOTERM_BP_DIRECT	GO:0032924~activin receptor signaling pathway	8	0.00440544	3.47086	1	0.298741	8.14326
GOTERM_BP_DIRECT	GO:0021987~cerebral cortex development	17	0.00449419	2.10731	1	0.300137	8.30065
GOTERM_BP_DIRECT	GO:0051568~histone H3-K4 methylation	9	0.0045628	3.12377	1	0.300387	8.42216
GOTERM_BP_DIRECT	GO:0021785~branchiomotor neuron axon guidance	6	0.00468102	4.62781	1	0.30331	8.63118
GOTERM_BP_DIRECT	GO:0002931~response to ischemia	12	0.00490797	2.52426	1	0.311878	9.03114
GOTERM_BP_DIRECT	GO:0009653~anatomical structure morphogenesis	24	0.00492631	1.81088	1	0.309348	9.06339
GOTERM_BP_DIRECT	GO:0010606~positive regulation of cytoplasmic mRNA processing body assembly	5	0.00504358	5.78476	1	0.311954	9.26935
GOTERM_BP_DIRECT	GO:0051028~mRNA transport	15	0.00508769	2.21544	1	0.310794	9.34669
GOTERM_BP_DIRECT	GO:0071333~cellular response to glucose stimulus	16	0.00530256	2.13591	1	0.318145	9.7226
GOTERM_BP_DIRECT	GO:0043401~steroid hormone mediated signaling pathway	17	0.00542962	2.07033	1	0.320985	9.9442
GOTERM_BP_DIRECT	GO:0043484~regulation of RNA splicing	11	0.00549624	2.63306	1	0.32085	10.0602
GOTERM_BP_DIRECT	GO:0007275~multicellular organism development	97	0.00581582	1.29241	1	0.332595	10.6146
GOTERM_BP_DIRECT	GO:0060389~pathway-restricted SMAD protein phosphorylation	7	0.00611793	3.73784	1	0.343069	11.1357
GOTERM_BP_DIRECT	GO:0050919~negative chemotaxis	12	0.00632777	2.45002	1	0.349057	11.4959
GOTERM_BP_DIRECT	GO:0007178~transmembrane receptor protein serine/threonine kinase signaling pathway	8	0.00656884	3.26669	1	0.356204	11.9081
GOTERM_BP_DIRECT	GO:0050890~cognition	13	0.00693704	2.3139	1	0.368468	12.5341
GOTERM_BP_DIRECT	GO:0030199~collagen fibril organization	13	0.00693704	2.3139	1	0.368468	12.5341
GOTERM_BP_DIRECT	GO:0006605~protein targeting	13	0.00693704	2.3139	1	0.368468	12.5341
GOTERM_BP_DIRECT	GO:0048706~embryonic skeletal system development	11	0.00719884	2.54529	1	0.375874	12.9766
GOTERM_BP_DIRECT	GO:0034644~cellular response to UV	14	0.00735507	2.20873	1	0.37878	13.2397
GOTERM_BP_DIRECT	GO:0030574~collagen catabolic process	18	0.00771996	1.95236	1	0.38984	13.8512
GOTERM_BP_DIRECT	GO:0030512~negative regulation of transforming growth factor beta receptor signaling pathway	18	0.00771996	1.95236	1	0.38984	13.8512
GOTERM_BP_DIRECT	GO:0051491~positive regulation of filopodium assembly	10	0.00807947	2.66989	1	0.40026	14.4497
GOTERM_BP_DIRECT	GO:0006397~mRNA processing	39	0.00817023	1.51244	1	0.400234	14.6002
GOTERM_BP_DIRECT	GO:0051301~cell division	68	0.00821145	1.34868	1	0.39836	14.6684
GOTERM_BP_DIRECT	GO:0035136~forelimb morphogenesis	6	0.00825853	4.16503	1	0.39674	14.7463
GOTERM_BP_DIRECT	GO:0035871~protein K11-linked deubiquitination	6	0.00825853	4.16503	1	0.39674	14.7463
GOTERM_BP_DIRECT	GO:0046902~regulation of mitochondrial membrane permeability	6	0.00825853	4.16503	1	0.39674	14.7463
GOTERM_BP_DIRECT	GO:0048935~peripheral nervous system neuron development	6	0.00825853	4.16503	1	0.39674	14.7463
GOTERM_BP_DIRECT	GO:2000637~positive regulation of gene silencing by miRNA	6	0.00825853	4.16503	1	0.39674	14.7463
GOTERM_BP_DIRECT	GO:0035264~multicellular organism growth	21	0.0083776	1.8222	1	0.397791	14.943
GOTERM_BP_DIRECT	GO:0043547~positive regulation of GTPase activity	103	0.00839054	1.26548	1	0.394969	14.9644
GOTERM_BP_DIRECT	GO:0007265~Ras protein signal transduction	19	0.00889098	1.88418	1	0.409575	15.7862
GOTERM_BP_DIRECT	GO:0019827~stem cell population maintenance	15	0.00920532	2.08251	1	0.417185	16.2986
GOTERM_BP_DIRECT	GO:0006367~transcription initiation from RNA polymerase II promoter	34	0.00934395	1.55275	1	0.418617	16.5236
GOTERM_BP_DIRECT	GO:0048009~insulin-like growth factor receptor signaling pathway	7	0.00941642	3.47086	1	0.417798	16.641
GOTERM_BP_DIRECT	GO:1900153~positive regulation of nuclear-transcribed mRNA catabolic process	7	0.00941642	3.47086	1	0.417798	16.641
GOTERM_BP_DIRECT	GO:0010001~glial cell differentiation	7	0.00941642	3.47086	1	0.417798	16.641
