# Supplementary material for: Respiratory Syncytial Virus Infection Changes Cargo Composition of Exosome Released from Airway Epithelial Cells
Source: Sci Rep. 2018 Jan 10;8:387. doi: 10.1038/s41598-017-18672-5 (PMC5762922; doi:10.1038/s41598-017-18672-5)
Supplement: Supplementary file 4 — Supplementary Dataset 3 [file 41598_2017_18672_MOESM4_ESM.xls]

## Sheet: F_Up_By_2Plus_GOTERM_MF_DIRECT
Category	Term	Count	PValue	Fold_Enrichment	Bonferroni	Benjamini	FDR
GOTERM_MF_DIRECT	GO:0005515~protein binding	1478	1.5945e-22	1.1731	2.60541e-19	2.60541e-19	2.67673e-19
GOTERM_MF_DIRECT	GO:0003700~transcription factor activity	207	5.48829e-10	1.50193	8.96786e-07	4.48393e-07	9.21335e-07
GOTERM_MF_DIRECT	GO:0003677~DNA binding	324	2.53022e-09	1.34956	4.13438e-06	1.37813e-06	4.24756e-06
GOTERM_MF_DIRECT	GO:0008134~transcription factor binding	78	1.11287e-08	1.91505	1.81841e-05	4.54605e-06	1.8682e-05
GOTERM_MF_DIRECT	GO:0001077~transcriptional activator activity	67	3.37405e-08	1.97955	5.51305e-05	1.10263e-05	5.66412e-05
GOTERM_MF_DIRECT	GO:0004674~protein serine/threonine kinase activity	94	4.77382e-08	1.74318	7.80012e-05	1.30006e-05	8.01395e-05
GOTERM_MF_DIRECT	GO:0046332~SMAD binding	21	4.28785e-07	3.40529	0.000700389	0.000100086	0.000719812
GOTERM_MF_DIRECT	GO:0046872~metal ion binding	373	5.35919e-07	1.25705	0.000875309	0.000109456	0.00089966
GOTERM_MF_DIRECT	GO:0008270~zinc ion binding	226	1.04797e-06	1.34802	0.00171092	0.000190247	0.00175924
GOTERM_MF_DIRECT	GO:0043565~sequence-specific DNA binding	115	1.16944e-06	1.548	0.00190905	0.000191069	0.00196316
GOTERM_MF_DIRECT	GO:0003730~mRNA 3'-UTR binding	22	1.1936e-06	3.13062	0.00194844	0.000177288	0.00200371
GOTERM_MF_DIRECT	GO:0000978~RNA polymerase II core promoter proximal region sequence-specific DNA binding	84	2.93098e-06	1.64989	0.00477778	0.000399023	0.00492021
GOTERM_MF_DIRECT	GO:0004702~receptor signaling protein serine/threonine kinase activity	22	5.45487e-06	2.89434	0.00887368	0.000685403	0.00915687
GOTERM_MF_DIRECT	GO:0003682~chromatin binding	89	7.63544e-06	1.58715	0.0123989	0.000890772	0.0128171
GOTERM_MF_DIRECT	GO:0004842~ubiquitin-protein transferase activity	77	1.19254e-05	1.63192	0.0192976	0.00129824	0.0200177
GOTERM_MF_DIRECT	GO:0044325~ion channel binding	35	1.26906e-05	2.1597	0.0205231	0.0012952	0.021302
GOTERM_MF_DIRECT	GO:0003714~transcription corepressor activity	53	1.49476e-05	1.82047	0.0241286	0.0014357	0.0250899
GOTERM_MF_DIRECT	GO:0005524~ATP binding	270	2.31664e-05	1.25929	0.0371467	0.0021008	0.0388829
GOTERM_MF_DIRECT	GO:0044212~transcription regulatory region DNA binding	53	6.03089e-05	1.735	0.0938475	0.00517329	0.101194
GOTERM_MF_DIRECT	GO:0004843~thiol-dependent ubiquitin-specific protease activity	26	8.70043e-05	2.26614	0.132527	0.00708335	0.145956
GOTERM_MF_DIRECT	GO:0019003~GDP binding	20	0.000103918	2.5825	0.156176	0.00805365	0.174308
GOTERM_MF_DIRECT	GO:0061630~ubiquitin protein ligase activity	47	0.000129016	1.75251	0.190085	0.00953723	0.216363
GOTERM_MF_DIRECT	GO:0019838~growth factor binding	13	0.000155936	3.35724	0.224944	0.011018	0.261453
GOTERM_MF_DIRECT	GO:0008022~protein C-terminus binding	45	0.000270095	1.72403	0.356862	0.0182234	0.452452
GOTERM_MF_DIRECT	GO:0016874~ligase activity	60	0.000509739	1.5495	0.565312	0.0327759	0.85228
GOTERM_MF_DIRECT	GO:0035198~miRNA binding	9	0.000772204	3.92217	0.716989	0.0473892	1.28845
GOTERM_MF_DIRECT	GO:0031625~ubiquitin protein ligase binding	62	0.00087156	1.50631	0.759431	0.0514004	1.45309
GOTERM_MF_DIRECT	GO:0005251~delayed rectifier potassium channel activity	14	0.000953596	2.71162	0.789637	0.0541542	1.58884
GOTERM_MF_DIRECT	GO:0000900~translation repressor activity	7	0.00107704	4.88092	0.828099	0.0589119	1.79277
GOTERM_MF_DIRECT	GO:0000980~RNA polymerase II distal enhancer sequence-specific DNA binding	20	0.00145583	2.14546	0.907501	0.0762851	2.41606
GOTERM_MF_DIRECT	GO:0003707~steroid hormone receptor activity	18	0.00161374	2.24124	0.928566	0.0816056	2.6748
GOTERM_MF_DIRECT	GO:0048407~platelet-derived growth factor binding	7	0.00208241	4.4372	0.966833	0.100975	3.43893
GOTERM_MF_DIRECT	GO:0035197~siRNA binding	6	0.0023119	5.22955	0.977223	0.108283	3.81104
GOTERM_MF_DIRECT	GO:0005249~voltage-gated potassium channel activity	18	0.00245451	2.16395	0.981968	0.111398	4.04158
GOTERM_MF_DIRECT	GO:0004672~protein kinase activity	72	0.00264822	1.39843	0.986871	0.116442	4.35391
GOTERM_MF_DIRECT	GO:0001103~RNA polymerase II repressing transcription factor binding	11	0.00293831	2.84075	0.991838	0.125027	4.81986
GOTERM_MF_DIRECT	GO:0001078~transcriptional repressor activity	28	0.00347378	1.75889	0.996607	0.142451	5.67433
GOTERM_MF_DIRECT	GO:0004386~helicase activity	23	0.00355881	1.88674	0.997049	0.142129	5.80935
GOTERM_MF_DIRECT	GO:0005516~calmodulin binding	42	0.00386592	1.5495	0.998216	0.149802	6.29551
GOTERM_MF_DIRECT	GO:0030165~PDZ domain binding	23	0.0041482	1.8648	0.998878	0.156172	6.74029
GOTERM_MF_DIRECT	GO:0048027~mRNA 5'-UTR binding	6	0.00458876	4.64849	0.999455	0.167481	7.43047
GOTERM_MF_DIRECT	GO:0004675~transmembrane receptor protein serine/threonine kinase activity	6	0.00458876	4.64849	0.999455	0.167481	7.43047
GOTERM_MF_DIRECT	GO:0005201~extracellular matrix structural constituent	19	0.0052275	1.97734	0.999809	0.184463	8.42262
GOTERM_MF_DIRECT	GO:0003723~RNA binding	101	0.0054676	1.28747	0.999871	0.188068	8.79295
GOTERM_MF_DIRECT	GO:0004535~poly(A)-specific ribonuclease activity	7	0.00598197	3.75455	0.999945	0.199738	9.58162
GOTERM_MF_DIRECT	GO:0035064~methylated histone binding	16	0.00616963	2.10498	0.999959	0.20126	9.86776
GOTERM_MF_DIRECT	GO:0031490~chromatin DNA binding	17	0.00624125	2.04373	0.999964	0.199401	9.97674
GOTERM_MF_DIRECT	GO:0016301~kinase activity	50	0.00654799	1.44663	0.999978	0.204191	10.4421
GOTERM_MF_DIRECT	GO:0018024~histone-lysine N-methyltransferase activity	13	0.00669312	2.32425	0.999983	0.204362	10.6614
GOTERM_MF_DIRECT	GO:0008536~Ran GTPase binding	11	0.00697442	2.55667	0.999989	0.208156	11.0852
GOTERM_MF_DIRECT	GO:0005154~epidermal growth factor receptor binding	11	0.00899791	2.4742	1	0.255753	14.0783
GOTERM_MF_DIRECT	GO:0042800~histone methyltransferase activity (H3-K4 specific)	8	0.00920457	3.09899	1	0.256415	14.3786
GOTERM_MF_DIRECT	GO:0001104~RNA polymerase II transcription cofactor activity	12	0.00978882	2.32425	1	0.2659	15.2223
GOTERM_MF_DIRECT	GO:0046982~protein heterodimerization activity	86	0.00983157	1.28958	1	0.262588	15.2837
