# Supplementary material for: Respiratory Syncytial Virus Infection Changes Cargo Composition of Exosome Released from Airway Epithelial Cells
Source: Sci Rep. 2018 Jan 10;8:387. doi: 10.1038/s41598-017-18672-5 (PMC5762922; doi:10.1038/s41598-017-18672-5)
Supplement: Supplementary file 5 — Supplementary Dataset 4 [file 41598_2017_18672_MOESM5_ESM.xls]

## Sheet: F_Up_By_2Plus_KEGG_PATHWAY
Category	Term	Count	PValue	Fold_Enrichment	Bonferroni	Benjamini	FDR
KEGG_PATHWAY	hsa04010:MAPK signaling pathway	71	3.29312e-09	2.02309	9.22073e-07	9.22073e-07	4.35428e-06
KEGG_PATHWAY	hsa04550:Signaling pathways regulating pluripotency of stem cells	47	4.42221e-09	2.43931	1.23822e-06	6.1911e-07	5.84721e-06
KEGG_PATHWAY	hsa05200:Pathways in cancer	96	7.48588e-09	1.77491	2.09605e-06	6.98682e-07	9.8981e-06
KEGG_PATHWAY	hsa04151:PI3K-Akt signaling pathway	87	8.70879e-09	1.8323	2.43846e-06	6.09615e-07	1.15151e-05
KEGG_PATHWAY	hsa05205:Proteoglycans in cancer	59	8.81257e-09	2.14348	2.46752e-06	4.93504e-07	1.16523e-05
KEGG_PATHWAY	hsa04360:Axon guidance	43	1.69317e-08	2.46015	4.74086e-06	7.90146e-07	2.23877e-05
KEGG_PATHWAY	hsa04022:cGMP-PKG signaling pathway	50	6.98186e-08	2.18856	1.9549e-05	2.79274e-06	9.23166e-05
KEGG_PATHWAY	hsa05220:Chronic myeloid leukemia	29	9.02555e-08	2.9266	2.52712e-05	3.15894e-06	0.000119339
KEGG_PATHWAY	hsa04068:FoxO signaling pathway	43	9.61228e-08	2.33164	2.6914e-05	2.99048e-06	0.000127097
KEGG_PATHWAY	hsa04510:Focal adhesion	56	4.54025e-07	1.97523	0.000127119	1.27126e-05	0.000600327
KEGG_PATHWAY	hsa04261:Adrenergic signaling in cardiomyocytes	44	4.77439e-07	2.18976	0.000133674	1.21529e-05	0.000631284
KEGG_PATHWAY	hsa05212:Pancreatic cancer	26	5.67021e-07	2.90641	0.000158753	1.32304e-05	0.000749733
KEGG_PATHWAY	hsa05214:Glioma	26	5.67021e-07	2.90641	0.000158753	1.32304e-05	0.000749733
KEGG_PATHWAY	hsa04014:Ras signaling pathway	59	9.22826e-07	1.89689	0.000258358	1.98761e-05	0.00122019
KEGG_PATHWAY	hsa04015:Rap1 signaling pathway	55	2.06457e-06	1.90301	0.000577912	4.12905e-05	0.00272981
KEGG_PATHWAY	hsa04390:Hippo signaling pathway	43	3.39848e-06	2.06914	0.000951124	6.34364e-05	0.0044935
KEGG_PATHWAY	hsa05202:Transcriptional misregulation in cancer	46	4.63162e-06	1.98951	0.00129602	8.10502e-05	0.00612392
KEGG_PATHWAY	hsa04915:Estrogen signaling pathway	32	4.71601e-06	2.34862	0.00131961	7.76726e-05	0.0062355
KEGG_PATHWAY	hsa05218:Melanoma	25	1.32156e-05	2.55846	0.00369356	0.000205557	0.0174728
KEGG_PATHWAY	hsa04722:Neurotrophin signaling pathway	35	1.88484e-05	2.11926	0.00526371	0.00027773	0.0249192
KEGG_PATHWAY	hsa05223:Non-small cell lung cancer	21	2.77707e-05	2.72476	0.00774576	0.00038872	0.0367132
KEGG_PATHWAY	hsa05215:Prostate cancer	28	2.89573e-05	2.31192	0.00807538	0.000386028	0.0382816
KEGG_PATHWAY	hsa05211:Renal cell carcinoma	23	2.94378e-05	2.57106	0.00820882	0.000374598	0.0389167
KEGG_PATHWAY	hsa04917:Prolactin signaling pathway	24	4.32418e-05	2.45612	0.012035	0.000526295	0.0571608
KEGG_PATHWAY	hsa05210:Colorectal cancer	22	4.39632e-05	2.57827	0.0122345	0.000512784	0.0581141
KEGG_PATHWAY	hsa04012:ErbB signaling pathway	27	6.6813e-05	2.25498	0.0185343	0.00074805	0.0883064
KEGG_PATHWAY	hsa04914:Progesterone-mediated oocyte maturation	27	6.6813e-05	2.25498	0.0185343	0.00074805	0.0883064
KEGG_PATHWAY	hsa04910:Insulin signaling pathway	37	7.52881e-05	1.94814	0.0208608	0.000810496	0.0995028
KEGG_PATHWAY	hsa04923:Regulation of lipolysis in adipocytes	20	9.82175e-05	2.59501	0.0271275	0.00101808	0.129789
KEGG_PATHWAY	hsa05161:Hepatitis B	38	9.93979e-05	1.9042	0.027449	0.000993535	0.131348
KEGG_PATHWAY	hsa04114:Oocyte meiosis	31	0.000103759	2.06649	0.0286361	0.00100136	0.137107
KEGG_PATHWAY	hsa04611:Platelet activation	35	0.000112071	1.95624	0.0308942	0.0010455	0.148082
KEGG_PATHWAY	hsa04150:mTOR signaling pathway	20	0.0001671	2.50553	0.0457141	0.00150828	0.22072
KEGG_PATHWAY	hsa04024:cAMP signaling pathway	47	0.000174168	1.72477	0.047601	0.00152294	0.230046
KEGG_PATHWAY	hsa04931:Insulin resistance	30	0.000215344	2.01834	0.0585206	0.00182569	0.284361
KEGG_PATHWAY	hsa04919:Thyroid hormone signaling pathway	31	0.000248249	1.97585	0.0671569	0.00204257	0.327746
KEGG_PATHWAY	hsa04350:TGF-beta signaling pathway	25	0.00027063	2.16251	0.072986	0.00216299	0.357245
KEGG_PATHWAY	hsa04921:Oxytocin signaling pathway	39	0.000301266	1.79352	0.0809063	0.00234079	0.397612
KEGG_PATHWAY	hsa04916:Melanogenesis	28	0.000319272	2.03449	0.0855298	0.00241358	0.42133
KEGG_PATHWAY	hsa05222:Small cell lung cancer	25	0.000329029	2.13707	0.0880255	0.00242188	0.43418
KEGG_PATHWAY	hsa04725:Cholinergic synapse	30	0.000357434	1.96379	0.0952526	0.00256336	0.471581
KEGG_PATHWAY	hsa05166:HTLV-I infection	56	0.000368555	1.58945	0.0980664	0.00257703	0.48622
KEGG_PATHWAY	hsa04720:Long-term potentiation	21	0.000369752	2.31192	0.0983689	0.00252242	0.487797
KEGG_PATHWAY	hsa04152:AMPK signaling pathway	32	0.000386029	1.90585	0.10247	0.00257071	0.509219
KEGG_PATHWAY	hsa04710:Circadian rhythm	13	0.000483427	3.04705	0.126627	0.00314371	0.63732
KEGG_PATHWAY	hsa04924:Renin secretion	20	0.00068356	2.27064	0.174249	0.00434196	0.900061
KEGG_PATHWAY	hsa05221:Acute myeloid leukemia	18	0.000977837	2.33551	0.239613	0.00606881	1.28523
KEGG_PATHWAY	hsa04020:Calcium signaling pathway	41	0.00102738	1.66429	0.250098	0.00623727	1.34994
KEGG_PATHWAY	hsa05213:Endometrial cancer	17	0.00116442	2.37543	0.27836	0.006917	1.52873
KEGG_PATHWAY	hsa04660:T cell receptor signaling pathway	27	0.00123189	1.90469	0.29188	0.00716466	1.61664
KEGG_PATHWAY	hsa04930:Type II diabetes mellitus	16	0.00138121	2.42201	0.320914	0.007867	1.81096
KEGG_PATHWAY	hsa04071:Sphingolipid signaling pathway	30	0.00139086	1.81651	0.322747	0.00776392	1.82349
KEGG_PATHWAY	hsa04144:Endocytosis	54	0.00140183	1.5208	0.324827	0.00767212	1.83775
KEGG_PATHWAY	hsa04310:Wnt signaling pathway	33	0.00168323	1.73753	0.37606	0.00903015	2.20287
KEGG_PATHWAY	hsa05146:Amoebiasis	27	0.00192229	1.85078	0.416528	0.0101138	2.51208
KEGG_PATHWAY	hsa04728:Dopaminergic synapse	31	0.00194318	1.75974	0.419938	0.0100349	2.53905
KEGG_PATHWAY	hsa05142:Chagas disease (American trypanosomiasis)	26	0.00311913	1.81651	0.583022	0.0157782	4.04652
KEGG_PATHWAY	hsa04115:p53 signaling pathway	19	0.00323897	2.06052	0.596824	0.0160903	4.19892
KEGG_PATHWAY	hsa04666:Fc gamma R-mediated phagocytosis	22	0.00396287	1.90301	0.671036	0.0193164	5.11481
KEGG_PATHWAY	hsa04713:Circadian entrainment	24	0.00407469	1.83563	0.681217	0.0195181	5.25556
KEGG_PATHWAY	hsa04723:Retrograde endocannabinoid signaling	25	0.00437649	1.79852	0.707153	0.0206002	5.63449
KEGG_PATHWAY	hsa05014:Amyotrophic lateral sclerosis (ALS)	15	0.00602209	2.17981	0.815717	0.0277945	7.67608
KEGG_PATHWAY	hsa04066:HIF-1 signaling pathway	24	0.00612039	1.77944	0.82075	0.0277866	7.79673
KEGG_PATHWAY	hsa04512:ECM-receptor interaction	22	0.00613048	1.83739	0.821259	0.0273892	7.80911
KEGG_PATHWAY	hsa05219:Bladder cancer	13	0.00730106	2.30386	0.871496	0.0320436	9.23454
KEGG_PATHWAY	hsa04810:Regulation of actin cytoskeleton	43	0.00750124	1.48076	0.878552	0.032405	9.47626
KEGG_PATHWAY	hsa04210:Apoptosis	17	0.00811982	1.9923	0.898005	0.0345109	10.2194
KEGG_PATHWAY	hsa04668:TNF signaling pathway	25	0.00826898	1.71369	0.902211	0.0346131	10.3978
KEGG_PATHWAY	hsa04664:Fc epsilon RI signaling pathway	18	0.00904167	1.92336	0.921384	0.0372466	11.3165
