# Supplementary material for: Respiratory Syncytial Virus Infection Changes Cargo Composition of Exosome Released from Airway Epithelial Cells
Source: Sci Rep. 2018 Jan 10;8:387. doi: 10.1038/s41598-017-18672-5 (PMC5762922; doi:10.1038/s41598-017-18672-5)
Supplement: Supplementary file 6 — Supplementary Dataset 5 [file 41598_2017_18672_MOESM6_ESM.xls]

## Sheet: F_Down_By_1Plus_GOTERM_BP_DIREC
Category	Term	Count	PValue	Fold_Enrichment	Bonferroni	Benjamini	FDR
GOTERM_BP_DIRECT	GO:0045944~positive regulation of transcription from RNA polymerase II promoter	97	9.71409e-12	2.07029	3.02303e-08	3.02303e-08	1.75634e-08
GOTERM_BP_DIRECT	GO:0007399~nervous system development	38	3.68474e-08	2.77223	0.000114663	5.73329e-05	6.6621e-05
GOTERM_BP_DIRECT	GO:0007156~homophilic cell adhesion via plasma membrane adhesion molecules	25	4.71994e-07	3.31292	0.00146777	0.000489495	0.000853373
GOTERM_BP_DIRECT	GO:0007411~axon guidance	25	5.31306e-07	3.29208	0.00165206	0.000413271	0.000960609
GOTERM_BP_DIRECT	GO:0000122~negative regulation of transcription from RNA polymerase II promoter	66	5.49213e-07	1.91929	0.00170769	0.000341772	0.000992986
GOTERM_BP_DIRECT	GO:0045893~positive regulation of transcription	DNA-templated	52	6.40797e-07	2.11409	0.00199217	0.000332305	0.00115857
GOTERM_BP_DIRECT	GO:0006366~transcription from RNA polymerase II promoter	51	1.31537e-06	2.08152	0.00408506	0.000584605	0.00237819
GOTERM_BP_DIRECT	GO:0030522~intracellular receptor signaling pathway	9	0.000353583	4.95892	0.66731	0.128525	0.637359
GOTERM_BP_DIRECT	GO:0072108~positive regulation of mesenchymal to epithelial transition involved in metanephros morphogenesis	4	0.000417191	20.9377	0.727078	0.134359	0.75161
GOTERM_BP_DIRECT	GO:0042752~regulation of circadian rhythm	10	0.000450219	4.27299	0.753748	0.130763	0.810885
GOTERM_BP_DIRECT	GO:0006351~transcription	DNA-templated	125	0.00050159	1.33872	0.790145	0.132327	0.903012
GOTERM_BP_DIRECT	GO:0006367~transcription initiation from RNA polymerase II promoter	18	0.000947614	2.47946	0.94768	0.217972	1.69951
GOTERM_BP_DIRECT	GO:0043401~steroid hormone mediated signaling pathway	10	0.00140327	3.67327	0.987349	0.285489	2.50696
GOTERM_BP_DIRECT	GO:0009952~anterior/posterior pattern specification	12	0.00140568	3.14065	0.987444	0.268518	2.51122
GOTERM_BP_DIRECT	GO:0048013~ephrin receptor signaling pathway	12	0.00253559	2.92153	0.99963	0.40946	4.48647
GOTERM_BP_DIRECT	GO:0007270~neuron-neuron synaptic transmission	4	0.00327554	11.9644	0.999963	0.471725	5.75947
GOTERM_BP_DIRECT	GO:0001658~branching involved in ureteric bud morphogenesis	8	0.00342802	3.98812	0.999977	0.466666	6.01978
GOTERM_BP_DIRECT	GO:0043066~negative regulation of apoptotic process	36	0.00376684	1.65661	0.999992	0.479244	6.59581
GOTERM_BP_DIRECT	GO:0043524~negative regulation of neuron apoptotic process	15	0.0041965	2.37928	0.999998	0.497816	7.32147
GOTERM_BP_DIRECT	GO:0007155~cell adhesion	36	0.00435127	1.64217	0.999999	0.492641	7.58157
GOTERM_BP_DIRECT	GO:0045892~negative regulation of transcription	DNA-templated	38	0.00542835	1.59445	1	0.553636	9.37257
GOTERM_BP_DIRECT	GO:0045165~cell fate commitment	8	0.00576975	3.64133	1	0.558917	9.93338
GOTERM_BP_DIRECT	GO:0072661~protein targeting to plasma membrane	6	0.00695563	4.83177	1	0.611093	11.856
GOTERM_BP_DIRECT	GO:0048010~vascular endothelial growth factor receptor signaling pathway	10	0.00704887	2.90801	1	0.60038	12.0056
GOTERM_BP_DIRECT	GO:0007178~transmembrane receptor protein serine/threonine kinase signaling pathway	5	0.00743352	6.15813	1	0.604965	12.6198
GOTERM_BP_DIRECT	GO:0048863~stem cell differentiation	6	0.00820784	4.65281	1	0.627109	13.8441
GOTERM_BP_DIRECT	GO:0001889~liver development	10	0.00841632	2.82941	1	0.622492	14.171
GOTERM_BP_DIRECT	GO:2000145~regulation of cell motility	6	0.00960803	4.48664	1	0.658028	16.017
