# Supplementary material for: Respiratory Syncytial Virus Infection Changes Cargo Composition of Exosome Released from Airway Epithelial Cells
Source: Sci Rep. 2018 Jan 10;8:387. doi: 10.1038/s41598-017-18672-5 (PMC5762922; doi:10.1038/s41598-017-18672-5)
Supplement: Supplementary file 7 — Supplementary Dataset 6 [file 41598_2017_18672_MOESM7_ESM.xls]

## Sheet: F_Down_By_1Plus_GOTERM_MF_DIREC
Category	Term	Count	PValue	Fold_Enrichment	Bonferroni	Benjamini	FDR
GOTERM_MF_DIRECT	GO:0001077~transcriptional activator activity	RNA polymerase II core promoter proximal region sequence-specific binding	34	1.83188e-08	3.07072	1.6615e-05	1.6615e-05	2.8583e-05
GOTERM_MF_DIRECT	GO:0005515~protein binding	483	1.5575e-07	1.17187	0.000141255	7.063e-05	0.000243017
GOTERM_MF_DIRECT	GO:0003682~chromatin binding	44	1.8299e-07	2.39855	0.000165958	5.53223e-05	0.00028552
GOTERM_MF_DIRECT	GO:0003700~transcription factor activity	sequence-specific DNA binding	81	3.46675e-07	1.79653	0.000314385	7.86055e-05	0.000540918
GOTERM_MF_DIRECT	GO:0008134~transcription factor binding	33	4.07442e-06	2.47667	0.00368869	0.000738829	0.00635717
GOTERM_MF_DIRECT	GO:0000978~RNA polymerase II core promoter proximal region sequence-specific DNA binding	37	1.15663e-05	2.2215	0.0104359	0.00174692	0.0180455
GOTERM_MF_DIRECT	GO:0003677~DNA binding	111	0.000147992	1.41332	0.125618	0.0189942	0.230663
GOTERM_MF_DIRECT	GO:0043565~sequence-specific DNA binding	44	0.000202588	1.81049	0.167869	0.0227089	0.315632
GOTERM_MF_DIRECT	GO:0008270~zinc ion binding	81	0.000381641	1.47687	0.292639	0.0377378	0.593821
GOTERM_MF_DIRECT	GO:0042802~identical protein binding	56	0.000642504	1.5936	0.441745	0.0566273	0.997815
GOTERM_MF_DIRECT	GO:0000980~RNA polymerase II distal enhancer sequence-specific DNA binding	11	0.000832049	3.60705	0.529981	0.0663324	1.2904
GOTERM_MF_DIRECT	GO:0044212~transcription regulatory region DNA binding	22	0.00106783	2.20149	0.620552	0.0775786	1.65321
GOTERM_MF_DIRECT	GO:0003707~steroid hormone receptor activity	10	0.00108811	3.80614	0.627476	0.0731449	1.68437
GOTERM_MF_DIRECT	GO:0000979~RNA polymerase II core promoter sequence-specific DNA binding	10	0.0012394	3.73937	0.675294	0.0772024	1.91645
GOTERM_MF_DIRECT	GO:0000977~RNA polymerase II regulatory region sequence-specific DNA binding	21	0.00187672	2.15193	0.818007	0.107372	2.88848
GOTERM_MF_DIRECT	GO:0001047~core promoter binding	10	0.00283628	3.33037	0.923934	0.148716	4.33499
GOTERM_MF_DIRECT	GO:0061630~ubiquitin protein ligase activity	19	0.00305599	2.16563	0.937715	0.15066	4.66335
GOTERM_MF_DIRECT	GO:0017124~SH3 domain binding	14	0.00381151	2.50758	0.968685	0.175044	5.78445
GOTERM_MF_DIRECT	GO:0008013~beta-catenin binding	11	0.00487753	2.85925	0.988142	0.208169	7.34532
