# Supplementary material for: Respiratory Syncytial Virus Infection Changes Cargo Composition of Exosome Released from Airway Epithelial Cells
Source: Sci Rep. 2018 Jan 10;8:387. doi: 10.1038/s41598-017-18672-5 (PMC5762922; doi:10.1038/s41598-017-18672-5)
Supplement: Supplementary file 8 — Supplementary Dataset 7 [file 41598_2017_18672_MOESM8_ESM.xls]

## Sheet: F_Down_By_1Plus_KEGG_PATHWAY
Category	Term	Count	PValue	Fold_Enrichment	Bonferroni	Benjamini	FDR
KEGG_PATHWAY	hsa05205:Proteoglycans in cancer	24	2.89465e-05	2.65769	0.00692319	0.00692319	0.0373563
KEGG_PATHWAY	hsa04710:Circadian rhythm	8	0.000361144	5.71547	0.0830388	0.0424191	0.465145
KEGG_PATHWAY	hsa04360:Axon guidance	16	0.000540742	2.79023	0.121741	0.0423483	0.695721
KEGG_PATHWAY	hsa04722:Neurotrophin signaling pathway	15	0.000931013	2.76843	0.200323	0.0543538	1.19507
KEGG_PATHWAY	hsa04520:Adherens junction	11	0.00118325	3.43129	0.247346	0.0552452	1.51657
KEGG_PATHWAY	hsa04310:Wnt signaling pathway	16	0.00129084	2.56782	0.266554	0.0503548	1.6534
KEGG_PATHWAY	hsa04070:Phosphatidylinositol signaling system	13	0.00139768	2.93793	0.285146	0.0468222	1.78911
KEGG_PATHWAY	hsa05200:Pathways in cancer	32	0.00147056	1.80335	0.297558	0.0431888	1.88159
KEGG_PATHWAY	hsa04012:ErbB signaling pathway	12	0.00168701	3.05482	0.333173	0.0440264	2.15577
KEGG_PATHWAY	hsa04921:Oxytocin signaling pathway	17	0.00190655	2.38295	0.367458	0.0447678	2.43314
KEGG_PATHWAY	hsa04390:Hippo signaling pathway	16	0.00315434	2.34675	0.531509	0.0666088	3.99588
KEGG_PATHWAY	hsa04550:Signaling pathways regulating pluripotency of stem cells	15	0.00403325	2.37294	0.620894	0.0776478	5.08273
KEGG_PATHWAY	hsa05214:Glioma	9	0.00829871	3.06657	0.864665	0.142596	10.198
