# Supplementary material for: Respiratory Syncytial Virus Infection Changes Cargo Composition of Exosome Released from Airway Epithelial Cells
Source: Sci Rep. 2018 Jan 10;8:387. doi: 10.1038/s41598-017-18672-5 (PMC5762922; doi:10.1038/s41598-017-18672-5)
Supplement: Supplementary file 9 — Supplementary Dataset 8 [file 41598_2017_18672_MOESM9_ESM.xls]

## Sheet: F_Predicted_Targets_Of_Table_3_
Category	Term	Count	PValue	Fold_Enrichment	Bonferroni	Benjamini	FDR
GOTERM_BP_DIRECT	GO:0045893~positive regulation of transcription	132	7.30541e-21	2.3177	3.80539e-17	3.80539e-17	1.39626e-17
GOTERM_BP_DIRECT	GO:0045944~positive regulation of transcription from RNA polymerase II promoter	206	1.04501e-20	1.89884	5.44344e-17	2.72172e-17	1.99728e-17
GOTERM_BP_DIRECT	GO:0000122~negative regulation of transcription from RNA polymerase II promoter	162	2.44734e-19	2.03457	1.27482e-15	4.24939e-16	4.6775e-16
GOTERM_BP_DIRECT	GO:0007411~axon guidance	53	1.82105e-13	3.01418	9.48437e-10	2.37109e-10	3.47999e-10
GOTERM_BP_DIRECT	GO:0006366~transcription from RNA polymerase II promoter	113	7.10424e-13	1.99183	3.70064e-09	7.40128e-10	1.35782e-09
GOTERM_BP_DIRECT	GO:0006351~transcription	302	2.58877e-10	1.39685	1.34849e-06	2.24749e-07	4.94782e-07
GOTERM_BP_DIRECT	GO:0045892~negative regulation of transcription	96	6.70678e-08	1.73965	0.000349295	4.99068e-05	0.000128184
GOTERM_BP_DIRECT	GO:0006468~protein phosphorylation	89	1.09031e-07	1.76488	0.000567779	7.09901e-05	0.000208386
GOTERM_BP_DIRECT	GO:0042472~inner ear morphogenesis	21	2.54679e-07	3.6518	0.00132574	0.000147391	0.000486756
GOTERM_BP_DIRECT	GO:0007507~heart development	45	4.45937e-07	2.22358	0.00232019	0.000232261	0.000852298
GOTERM_BP_DIRECT	GO:0048015~phosphatidylinositol-mediated signaling	31	8.12306e-07	2.64452	0.00422236	0.00038459	0.00155252
GOTERM_BP_DIRECT	GO:0007173~epidermal growth factor receptor signaling pathway	21	1.02642e-06	3.39095	0.00533237	0.000445454	0.00196174
GOTERM_BP_DIRECT	GO:0035335~peptidyl-tyrosine dephosphorylation	29	1.89823e-06	2.64883	0.00983917	0.000760318	0.00362795
GOTERM_BP_DIRECT	GO:0030097~hemopoiesis	21	2.63305e-06	3.21853	0.013622	0.000979206	0.00503234
GOTERM_BP_DIRECT	GO:0001525~angiogenesis	49	4.1089e-06	1.98693	0.0211759	0.00142587	0.00785289
GOTERM_BP_DIRECT	GO:0031175~neuron projection development	28	7.51826e-06	2.53191	0.0384058	0.00244468	0.0143684
GOTERM_BP_DIRECT	GO:0018105~peptidyl-serine phosphorylation	32	1.10438e-05	2.31489	0.055904	0.00337824	0.0211054
GOTERM_BP_DIRECT	GO:0006607~NLS-bearing protein import into nucleus	12	1.11328e-05	4.71785	0.0563414	0.00321653	0.0212755
GOTERM_BP_DIRECT	GO:0009952~anterior/posterior pattern specification	24	1.14108e-05	2.71276	0.0577069	0.00312348	0.0218067
GOTERM_BP_DIRECT	GO:0035194~posttranscriptional gene silencing by RNA	7	1.14744e-05	9.04254	0.0580194	0.00298407	0.0219283
GOTERM_BP_DIRECT	GO:0007165~signal transduction	175	1.31418e-05	1.363	0.0661655	0.00325451	0.0251144
GOTERM_BP_DIRECT	GO:0007265~Ras protein signal transduction	22	1.32178e-05	2.84194	0.0665351	0.00312474	0.0252596
GOTERM_BP_DIRECT	GO:0060021~palate development	23	1.56032e-05	2.73656	0.0780622	0.00352757	0.0298175
GOTERM_BP_DIRECT	GO:0021766~hippocampus development	19	1.90504e-05	3.06801	0.0944697	0.00412624	0.036404
GOTERM_BP_DIRECT	GO:0006355~regulation of transcription	217	2.11185e-05	1.30468	0.104172	0.00439062	0.0403552
GOTERM_BP_DIRECT	GO:0046777~protein autophosphorylation	39	2.15981e-05	2.05034	0.106408	0.0043178	0.0412716
GOTERM_BP_DIRECT	GO:0010468~regulation of gene expression	27	2.27998e-05	2.44149	0.111984	0.00438907	0.0435675
GOTERM_BP_DIRECT	GO:2001237~negative regulation of extrinsic apoptotic signaling pathway	15	2.85231e-05	3.56942	0.138068	0.00529234	0.054501
GOTERM_BP_DIRECT	GO:0016569~covalent chromatin modification	29	2.93736e-05	2.32065	0.141878	0.00526229	0.0561258
GOTERM_BP_DIRECT	GO:0031016~pancreas development	11	2.96416e-05	4.73657	0.143075	0.00513363	0.0566377
GOTERM_BP_DIRECT	GO:0006357~regulation of transcription from RNA polymerase II promoter	78	3.05237e-05	1.59936	0.147004	0.00511592	0.0583227
GOTERM_BP_DIRECT	GO:0048286~lung alveolus development	14	3.47792e-05	3.7234	0.165705	0.0056455	0.0664512
GOTERM_BP_DIRECT	GO:0007223~Wnt signaling pathway	15	3.99955e-05	3.4779	0.18807	0.00629347	0.0764142
GOTERM_BP_DIRECT	GO:0023014~signal transduction by protein phosphorylation	16	4.30102e-05	3.2882	0.200721	0.0065679	0.0821718
GOTERM_BP_DIRECT	GO:0035556~intracellular signal transduction	72	4.59182e-05	1.61554	0.212737	0.0068108	0.0877253
GOTERM_BP_DIRECT	GO:0051443~positive regulation of ubiquitin-protein transferase activity	11	4.89654e-05	4.52127	0.225135	0.00706015	0.0935441
GOTERM_BP_DIRECT	GO:0001843~neural tube closure	22	6.40216e-05	2.58358	0.283587	0.00897299	0.122291
GOTERM_BP_DIRECT	GO:0001701~in utero embryonic development	40	6.61847e-05	1.93423	0.291615	0.00903179	0.12642
GOTERM_BP_DIRECT	GO:0006198~cAMP catabolic process	9	6.89804e-05	5.42553	0.301857	0.0091713	0.131757
GOTERM_BP_DIRECT	GO:0021987~cerebral cortex development	18	7.31051e-05	2.90653	0.316698	0.00947528	0.139631
GOTERM_BP_DIRECT	GO:0003151~outflow tract morphogenesis	16	7.73011e-05	3.14523	0.331472	0.00977332	0.147639
GOTERM_BP_DIRECT	GO:0010628~positive regulation of gene expression	51	7.86069e-05	1.76019	0.336004	0.00970214	0.150132
GOTERM_BP_DIRECT	GO:0006470~protein dephosphorylation	30	9.08489e-05	2.15299	0.377028	0.0109455	0.173493
GOTERM_BP_DIRECT	GO:0007417~central nervous system development	29	9.25328e-05	2.18528	0.382469	0.0108953	0.176706
GOTERM_BP_DIRECT	GO:0008284~positive regulation of cell proliferation	79	0.000116029	1.53296	0.453614	0.013342	0.221529
GOTERM_BP_DIRECT	GO:0060216~definitive hemopoiesis	9	0.000124588	5.08643	0.477443	0.0140101	0.237853
GOTERM_BP_DIRECT	GO:0018107~peptidyl-threonine phosphorylation	14	0.000132814	3.33146	0.499364	0.014613	0.253538
GOTERM_BP_DIRECT	GO:0043547~positive regulation of GTPase activity	92	0.000136527	1.47241	0.508955	0.0147078	0.260617
GOTERM_BP_DIRECT	GO:0001764~neuron migration	26	0.000153096	2.23911	0.549564	0.0161445	0.292201
GOTERM_BP_DIRECT	GO:0048511~rhythmic process	17	0.000162537	2.84673	0.571183	0.0167919	0.310194
GOTERM_BP_DIRECT	GO:0031054~pre-miRNA processing	8	0.000186866	5.56464	0.622232	0.0189067	0.356546
GOTERM_BP_DIRECT	GO:0030182~neuron differentiation	24	0.00021251	2.28443	0.669478	0.021065	0.405381
GOTERM_BP_DIRECT	GO:0021542~dentate gyrus development	9	0.000212557	4.78723	0.669559	0.0206762	0.405471
GOTERM_BP_DIRECT	GO:0007399~nervous system development	53	0.000224207	1.66988	0.689019	0.0213978	0.427649
GOTERM_BP_DIRECT	GO:0008542~visual learning	15	0.000233715	3.01418	0.704049	0.0218943	0.445746
GOTERM_BP_DIRECT	GO:0045666~positive regulation of neuron differentiation	21	0.00023742	2.43453	0.709708	0.0218448	0.452797
GOTERM_BP_DIRECT	GO:0007264~small GTPase mediated signal transduction	47	0.000242233	1.72764	0.716897	0.0218961	0.461957
GOTERM_BP_DIRECT	GO:0007519~skeletal muscle tissue development	16	0.000282549	2.83688	0.770536	0.0250601	0.538646
GOTERM_BP_DIRECT	GO:0045165~cell fate commitment	15	0.000302146	2.94865	0.792809	0.0263271	0.575902
GOTERM_BP_DIRECT	GO:0009749~response to glucose	19	0.000313397	2.52659	0.804607	0.0268454	0.597287
GOTERM_BP_DIRECT	GO:0043401~steroid hormone mediated signaling pathway	17	0.000323705	2.6969	0.814824	0.0272681	0.616874
GOTERM_BP_DIRECT	GO:0010001~glial cell differentiation	8	0.00033808	5.16717	0.828189	0.0280093	0.644185
GOTERM_BP_DIRECT	GO:1900153~positive regulation of nuclear-transcribed mRNA catabolic process	8	0.00033808	5.16717	0.828189	0.0280093	0.644185
GOTERM_BP_DIRECT	GO:0042060~wound healing	21	0.000341514	2.37367	0.831235	0.027847	0.650708
GOTERM_BP_DIRECT	GO:0001974~blood vessel remodeling	12	0.000413846	3.39095	0.884232	0.0331289	0.78801
GOTERM_BP_DIRECT	GO:0007420~brain development	38	0.000422557	1.80851	0.88937	0.033303	0.804534
GOTERM_BP_DIRECT	GO:0060173~limb development	10	0.000464356	3.93154	0.911024	0.0359937	0.883784
GOTERM_BP_DIRECT	GO:0060213~positive regulation of nuclear-transcribed mRNA poly(A) tail shortening	7	0.000510355	5.75434	0.92999	0.0389111	0.970927
GOTERM_BP_DIRECT	GO:0035019~somatic stem cell population maintenance	18	0.000530555	2.50409	0.936986	0.0398376	1.00917
GOTERM_BP_DIRECT	GO:0001569~patterning of blood vessels	11	0.000533115	3.55243	0.937821	0.0394575	1.01402
GOTERM_BP_DIRECT	GO:0006897~endocytosis	30	0.000536881	1.95163	0.939029	0.0391744	1.02115
GOTERM_BP_DIRECT	GO:0031290~retinal ganglion cell axon guidance	9	0.000539393	4.28331	0.939823	0.0388107	1.0259
GOTERM_BP_DIRECT	GO:0000165~MAPK cascade	48	0.000550216	1.65665	0.943123	0.0390352	1.04638
GOTERM_BP_DIRECT	GO:0001657~ureteric bud development	13	0.000554476	3.0935	0.944372	0.0388034	1.05444
GOTERM_BP_DIRECT	GO:0071364~cellular response to epidermal growth factor stimulus	12	0.000559333	3.2882	0.945762	0.0386181	1.06363
GOTERM_BP_DIRECT	GO:0032869~cellular response to insulin stimulus	20	0.00056725	2.34871	0.947955	0.0386422	1.07861
GOTERM_BP_DIRECT	GO:0048010~vascular endothelial growth factor receptor signaling pathway	19	0.000663582	2.38623	0.968499	0.0444772	1.26069
GOTERM_BP_DIRECT	GO:0007613~memory	17	0.00089652	2.47941	0.990647	0.0588721	1.69964
GOTERM_BP_DIRECT	GO:0032924~activin receptor signaling pathway	8	0.00092273	4.52127	0.991842	0.0597883	1.74892
GOTERM_BP_DIRECT	GO:0035162~embryonic hemopoiesis	8	0.00092273	4.52127	0.991842	0.0597883	1.74892
GOTERM_BP_DIRECT	GO:0035278~miRNA mediated inhibition of translation	7	0.000925352	5.27482	0.991952	0.0592171	1.75385
GOTERM_BP_DIRECT	GO:0061158~3'-UTR-mediated mRNA destabilization	7	0.000925352	5.27482	0.991952	0.0592171	1.75385
GOTERM_BP_DIRECT	GO:0001706~endoderm formation	7	0.000925352	5.27482	0.991952	0.0592171	1.75385
GOTERM_BP_DIRECT	GO:0007275~multicellular organism development	82	0.000932701	1.4232	0.992255	0.0589499	1.76766
GOTERM_BP_DIRECT	GO:0035264~multicellular organism growth	20	0.000938049	2.26064	0.992468	0.0585678	1.77771
GOTERM_BP_DIRECT	GO:0007612~learning	16	0.00103307	2.53826	0.995411	0.0635499	1.9561
GOTERM_BP_DIRECT	GO:0032922~circadian regulation of gene expression	16	0.00103307	2.53826	0.995411	0.0635499	1.9561
GOTERM_BP_DIRECT	GO:0016575~histone deacetylation	14	0.00107354	2.75208	0.996284	0.0651884	2.03198
GOTERM_BP_DIRECT	GO:0006367~transcription initiation from RNA polymerase II promoter	31	0.00113089	1.8442	0.997244	0.0677629	2.13943
GOTERM_BP_DIRECT	GO:0008283~cell proliferation	61	0.00115261	1.50709	0.99754	0.0682357	2.18009
GOTERM_BP_DIRECT	GO:0030512~negative regulation of transforming growth factor beta receptor signaling pathway	17	0.00129515	2.40193	0.99883	0.0754961	2.44656
GOTERM_BP_DIRECT	GO:0045599~negative regulation of fat cell differentiation	13	0.00149037	2.79888	0.999577	0.0854289	2.81036
GOTERM_BP_DIRECT	GO:0060070~canonical Wnt signaling pathway	20	0.00149932	2.17893	0.999597	0.0849862	2.82701
GOTERM_BP_DIRECT	GO:0071542~dopaminergic neuron differentiation	9	0.0016849	3.69922	0.999847	0.0939827	3.17161
GOTERM_BP_DIRECT	GO:0007626~locomotory behavior	20	0.00174066	2.15299	0.999886	0.0959165	3.27494
GOTERM_BP_DIRECT	GO:0051897~positive regulation of protein kinase B signaling	20	0.00174066	2.15299	0.999886	0.0959165	3.27494
GOTERM_BP_DIRECT	GO:0045669~positive regulation of osteoblast differentiation	16	0.00181314	2.41134	0.999922	0.0986681	3.40907
GOTERM_BP_DIRECT	GO:0048538~thymus development	13	0.00186247	2.73379	0.999939	0.100171	3.50026
GOTERM_BP_DIRECT	GO:0001568~blood vessel development	12	0.00206895	2.85554	0.999979	0.109528	3.88109
GOTERM_BP_DIRECT	GO:0060291~long-term synaptic potentiation	12	0.00206895	2.85554	0.999979	0.109528	3.88109
GOTERM_BP_DIRECT	GO:0035904~aorta development	8	0.00210345	4.01891	0.999983	0.110135	3.94456
GOTERM_BP_DIRECT	GO:0048557~embryonic digestive tract morphogenesis	8	0.00210345	4.01891	0.999983	0.110135	3.94456
GOTERM_BP_DIRECT	GO:0001933~negative regulation of protein phosphorylation	16	0.00216311	2.37181	0.999987	0.111957	4.05427
GOTERM_BP_DIRECT	GO:0001947~heart looping	16	0.00216311	2.37181	0.999987	0.111957	4.05427
GOTERM_BP_DIRECT	GO:0007179~transforming growth factor beta receptor signaling pathway	21	0.0022164	2.06406	0.99999	0.113431	4.15216
GOTERM_BP_DIRECT	GO:0051091~positive regulation of sequence-specific DNA binding transcription factor activity	23	0.00225556	1.98075	0.999992	0.114199	4.22402
GOTERM_BP_DIRECT	GO:0001822~kidney development	20	0.00232276	2.10292	0.999995	0.116272	4.34724
GOTERM_BP_DIRECT	GO:0009880~embryonic pattern specification	9	0.00233585	3.53839	0.999995	0.115778	4.37123
GOTERM_BP_DIRECT	GO:0030334~regulation of cell migration	18	0.00249497	2.19954	0.999998	0.122015	4.66232
GOTERM_BP_DIRECT	GO:0045665~negative regulation of neuron differentiation	15	0.00254248	2.42211	0.999998	0.12304	4.74906
GOTERM_BP_DIRECT	GO:2000727~positive regulation of cardiac muscle cell differentiation	6	0.00256253	5.42553	0.999998	0.122811	4.78565
GOTERM_BP_DIRECT	GO:0003197~endocardial cushion development	6	0.00256253	5.42553	0.999998	0.122811	4.78565
GOTERM_BP_DIRECT	GO:0010762~regulation of fibroblast migration	6	0.00256253	5.42553	0.999998	0.122811	4.78565
GOTERM_BP_DIRECT	GO:0048643~positive regulation of skeletal muscle tissue development	6	0.00256253	5.42553	0.999998	0.122811	4.78565
GOTERM_BP_DIRECT	GO:0008584~male gonad development	21	0.0028944	2.02014	1	0.136352	5.38931
GOTERM_BP_DIRECT	GO:0046854~phosphatidylinositol phosphorylation	21	0.0028944	2.02014	1	0.136352	5.38931
GOTERM_BP_DIRECT	GO:0001938~positive regulation of endothelial cell proliferation	17	0.00298352	2.22787	1	0.138997	5.5508
GOTERM_BP_DIRECT	GO:0045638~negative regulation of myeloid cell differentiation	8	0.00301581	3.80739	1	0.139153	5.60925
GOTERM_BP_DIRECT	GO:0050771~negative regulation of axonogenesis	8	0.00301581	3.80739	1	0.139153	5.60925
GOTERM_BP_DIRECT	GO:0060412~ventricular septum morphogenesis	10	0.00308404	3.11812	1	0.14083	5.73264
GOTERM_BP_DIRECT	GO:0045766~positive regulation of angiogenesis	24	0.00339867	1.88714	1	0.152731	6.29963
GOTERM_BP_DIRECT	GO:0030335~positive regulation of cell migration	34	0.00343215	1.6709	1	0.152803	6.35978
GOTERM_BP_DIRECT	GO:0007517~muscle organ development	20	0.00349653	2.03203	1	0.154129	6.47533
GOTERM_BP_DIRECT	GO:0002042~cell migration involved in sprouting angiogenesis	7	0.00374019	4.21985	1	0.162595	6.91144
GOTERM_BP_DIRECT	GO:2000679~positive regulation of transcription regulatory region DNA binding	7	0.00374019	4.21985	1	0.162595	6.91144
GOTERM_BP_DIRECT	GO:0019054~modulation by virus of host process	5	0.00395229	6.45896	1	0.169594	7.28948
GOTERM_BP_DIRECT	GO:0051057~positive regulation of small GTPase mediated signal transduction	5	0.00395229	6.45896	1	0.169594	7.28948
GOTERM_BP_DIRECT	GO:0035280~miRNA loading onto RISC involved in gene silencing by miRNA	5	0.00395229	6.45896	1	0.169594	7.28948
GOTERM_BP_DIRECT	GO:0060463~lung lobe morphogenesis	5	0.00395229	6.45896	1	0.169594	7.28948
GOTERM_BP_DIRECT	GO:0048706~embryonic skeletal system development	10	0.0039803	3.01418	1	0.169302	7.33931
GOTERM_BP_DIRECT	GO:0045739~positive regulation of DNA repair	10	0.0039803	3.01418	1	0.169302	7.33931
GOTERM_BP_DIRECT	GO:0001501~skeletal system development	27	0.0040765	1.78211	1	0.171634	7.51019
GOTERM_BP_DIRECT	GO:0014068~positive regulation of phosphatidylinositol 3-kinase signaling	16	0.00416937	2.22586	1	0.173792	7.6749
GOTERM_BP_DIRECT	GO:0001892~embryonic placenta development	8	0.00420227	3.61702	1	0.173657	7.73318
GOTERM_BP_DIRECT	GO:0040008~regulation of growth	14	0.0042635	2.3886	1	0.17458	7.84155
GOTERM_BP_DIRECT	GO:0035195~gene silencing by miRNA	6	0.00427268	4.9323	1	0.173564	7.85778
GOTERM_BP_DIRECT	GO:0042493~response to drug	50	0.00434226	1.48726	1	0.174778	7.98077
GOTERM_BP_DIRECT	GO:0014066~regulation of phosphatidylinositol 3-kinase signaling	18	0.00445891	2.08674	1	0.177673	8.1866
GOTERM_BP_DIRECT	GO:0008286~insulin receptor signaling pathway	18	0.00445891	2.08674	1	0.177673	8.1866
GOTERM_BP_DIRECT	GO:0016567~protein ubiquitination	57	0.00494673	1.43572	1	0.19367	9.04266
GOTERM_BP_DIRECT	GO:0090625~mRNA cleavage involved in gene silencing by siRNA	4	0.00494694	9.04254	1	0.192242	9.04303
GOTERM_BP_DIRECT	GO:0048146~positive regulation of fibroblast proliferation	14	0.005059	2.34436	1	0.194708	9.2386
GOTERM_BP_DIRECT	GO:0043552~positive regulation of phosphatidylinositol 3-kinase activity	10	0.00506781	2.91695	1	0.193592	9.25396
GOTERM_BP_DIRECT	GO:0030073~insulin secretion	10	0.00506781	2.91695	1	0.193592	9.25396
GOTERM_BP_DIRECT	GO:0009887~organ morphogenesis	20	0.00512571	1.96577	1	0.194164	9.35484
GOTERM_BP_DIRECT	GO:0003222~ventricular trabecula myocardium morphogenesis	7	0.00543067	3.95611	1	0.203018	9.88443
GOTERM_BP_DIRECT	GO:0007405~neuroblast proliferation	7	0.00543067	3.95611	1	0.203018	9.88443
GOTERM_BP_DIRECT	GO:1900745~positive regulation of p38MAPK cascade	7	0.00543067	3.95611	1	0.203018	9.88443
GOTERM_BP_DIRECT	GO:0021549~cerebellum development	11	0.00560965	2.68832	1	0.2075	10.1939
GOTERM_BP_DIRECT	GO:0070534~protein K63-linked ubiquitination	11	0.00560965	2.68832	1	0.2075	10.1939
GOTERM_BP_DIRECT	GO:0048813~dendrite morphogenesis	11	0.00560965	2.68832	1	0.2075	10.1939
GOTERM_BP_DIRECT	GO:0006006~glucose metabolic process	16	0.00563229	2.15941	1	0.206789	10.2329
GOTERM_BP_DIRECT	GO:0043066~negative regulation of apoptotic process	69	0.00591355	1.37129	1	0.214448	10.717
GOTERM_BP_DIRECT	GO:0042752~regulation of circadian rhythm	13	0.00600486	2.39904	1	0.21589	10.8736
GOTERM_BP_DIRECT	GO:0051056~regulation of small GTPase mediated signal transduction	26	0.00600903	1.75452	1	0.214554	10.8807
GOTERM_BP_DIRECT	GO:0001889~liver development	17	0.00618213	2.07734	1	0.218535	11.1769
GOTERM_BP_DIRECT	GO:0048167~regulation of synaptic plasticity	10	0.00637205	2.82579	1	0.222957	11.5008
GOTERM_BP_DIRECT	GO:0048705~skeletal system morphogenesis	10	0.00637205	2.82579	1	0.222957	11.5008
GOTERM_BP_DIRECT	GO:0010510~regulation of acetyl-CoA biosynthetic process from pyruvate	6	0.00666362	4.52127	1	0.230379	11.9958
GOTERM_BP_DIRECT	GO:0021954~central nervous system neuron development	6	0.00666362	4.52127	1	0.230379	11.9958
GOTERM_BP_DIRECT	GO:0034498~early endosome to Golgi transport	6	0.00666362	4.52127	1	0.230379	11.9958
GOTERM_BP_DIRECT	GO:0060707~trophoblast giant cell differentiation	6	0.00666362	4.52127	1	0.230379	11.9958
GOTERM_BP_DIRECT	GO:0048596~embryonic camera-type eye morphogenesis	6	0.00666362	4.52127	1	0.230379	11.9958
GOTERM_BP_DIRECT	GO:0042593~glucose homeostasis	21	0.00677166	1.88013	1	0.232127	12.1785
GOTERM_BP_DIRECT	GO:0030522~intracellular receptor signaling pathway	11	0.00687419	2.61758	1	0.233682	12.3516
GOTERM_BP_DIRECT	GO:0007257~activation of JUN kinase activity	11	0.00687419	2.61758	1	0.233682	12.3516
GOTERM_BP_DIRECT	GO:0038128~ERBB2 signaling pathway	11	0.00687419	2.61758	1	0.233682	12.3516
GOTERM_BP_DIRECT	GO:0001656~metanephros development	9	0.00708076	3.01418	1	0.238274	12.6994
GOTERM_BP_DIRECT	GO:0033077~T cell differentiation in thymus	9	0.00708076	3.01418	1	0.238274	12.6994
GOTERM_BP_DIRECT	GO:0072091~regulation of stem cell proliferation	5	0.00721548	5.65159	1	0.240687	12.9255
GOTERM_BP_DIRECT	GO:0035196~production of miRNAs involved in gene silencing by miRNA	5	0.00721548	5.65159	1	0.240687	12.9255
GOTERM_BP_DIRECT	GO:1904886~beta-catenin destruction complex disassembly	8	0.0075889	3.2882	1	0.249898	13.5494
GOTERM_BP_DIRECT	GO:0051893~regulation of focal adhesion assembly	7	0.0076184	3.7234	1	0.249181	13.5985
GOTERM_BP_DIRECT	GO:2000114~regulation of establishment of cell polarity	7	0.0076184	3.7234	1	0.249181	13.5985
GOTERM_BP_DIRECT	GO:0016055~Wnt signaling pathway	33	0.00798633	1.59574	1	0.257952	14.2087
GOTERM_BP_DIRECT	GO:0010629~negative regulation of gene expression	26	0.00799875	1.7161	1	0.256724	14.2292
GOTERM_BP_DIRECT	GO:0071456~cellular response to hypoxia	20	0.00821862	1.88386	1	0.261202	14.5918
GOTERM_BP_DIRECT	GO:0000079~regulation of cyclin-dependent protein serine/threonine kinase activity	11	0.00834859	2.55046	1	0.263162	14.8055
GOTERM_BP_DIRECT	GO:0007269~neurotransmitter secretion	13	0.00840099	2.30496	1	0.263008	14.8915
GOTERM_BP_DIRECT	GO:0032870~cellular response to hormone stimulus	12	0.00847976	2.41134	1	0.26356	15.0206
GOTERM_BP_DIRECT	GO:0001755~neural crest cell migration	12	0.00847976	2.41134	1	0.26356	15.0206
GOTERM_BP_DIRECT	GO:0051726~regulation of cell cycle	24	0.00877378	1.75017	1	0.269783	15.501
GOTERM_BP_DIRECT	GO:0016050~vesicle organization	9	0.00897121	2.90653	1	0.273366	15.822
GOTERM_BP_DIRECT	GO:0030198~extracellular matrix organization	34	0.00910445	1.5686	1	0.275235	16.0381
GOTERM_BP_DIRECT	GO:0060041~retina development in camera-type eye	14	0.00950098	2.18268	1	0.28376	16.6779
GOTERM_BP_DIRECT	GO:0006661~phosphatidylinositol biosynthetic process	14	0.00950098	2.18268	1	0.28376	16.6779
GOTERM_BP_DIRECT	GO:0001932~regulation of protein phosphorylation	10	0.00973681	2.65957	1	0.288076	17.0563
GOTERM_BP_DIRECT	GO:0045116~protein neddylation	6	0.00985442	4.17348	1	0.28939	17.2444
GOTERM_BP_DIRECT	GO:0048712~negative regulation of astrocyte differentiation	6	0.00985442	4.17348	1	0.28939	17.2444
GOTERM_BP_DIRECT	GO:0021819~layer formation in cerebral cortex	6	0.00985442	4.17348	1	0.28939	17.2444
GOTERM_BP_DIRECT	GO:0060389~pathway-restricted SMAD protein phosphorylation	6	0.00985442	4.17348	1	0.28939	17.2444
GOTERM_BP_DIRECT	GO:0060996~dendritic spine development	6	0.00985442	4.17348	1	0.28939	17.2444
GOTERM_BP_DIRECT	GO:0003148~outflow tract septum morphogenesis	8	0.00988711	3.14523	1	0.288596	17.2966
GOTERM_BP_DIRECT	GO:0032355~response to estradiol	19	0.00998436	1.888	1	0.289391	17.4517
