# Supplementary material for: Respiratory Syncytial Virus Infection Changes Cargo Composition of Exosome Released from Airway Epithelial Cells
Source: Sci Rep. 2018 Jan 10;8:387. doi: 10.1038/s41598-017-18672-5 (PMC5762922; doi:10.1038/s41598-017-18672-5)
Supplement: Supplementary file 10 — Supplementary Dataset 9 [file 41598_2017_18672_MOESM10_ESM.xls]

## Sheet: F_Predicted_Targets_Of_Table_3_
Category	Term	Count	PValue	Fold_Enrichment	Bonferroni	Benjamini	FDR
GOTERM_MF_DIRECT	GO:0005515~protein binding	1201	4.84897e-32	1.2441	6.93888e-29	6.93888e-29	8.01084e-29
GOTERM_MF_DIRECT	GO:0003700~transcription factor activity	182	8.37064e-14	1.72346	1.1979e-10	5.98951e-11	1.383e-10
GOTERM_MF_DIRECT	GO:0043565~sequence-specific DNA binding	110	1.11234e-11	1.93249	1.59176e-08	5.30588e-09	1.83767e-08
GOTERM_MF_DIRECT	GO:0001077~transcriptional activator activity	60	8.32266e-10	2.31363	1.19097e-06	2.97743e-07	1.37496e-06
GOTERM_MF_DIRECT	GO:0004672~protein kinase activity	79	2.19075e-09	2.00257	3.13496e-06	6.26992e-07	3.61927e-06
GOTERM_MF_DIRECT	GO:0004674~protein serine/threonine kinase activity	78	4.15884e-08	1.88782	5.95113e-05	9.9188e-06	6.87071e-05
GOTERM_MF_DIRECT	GO:0044212~transcription regulatory region DNA binding	51	1.37456e-07	2.17894	0.00019668	2.80995e-05	0.000227087
GOTERM_MF_DIRECT	GO:0008270~zinc ion binding	185	1.72043e-07	1.44016	0.000246163	3.07737e-05	0.000284227
GOTERM_MF_DIRECT	GO:0008134~transcription factor binding	62	1.87204e-07	1.98668	0.000267853	2.9765e-05	0.000309273
GOTERM_MF_DIRECT	GO:0004702~receptor signaling protein serine/threonine kinase activity	21	3.30754e-07	3.60577	0.000473197	4.73298e-05	0.000546428
GOTERM_MF_DIRECT	GO:0000978~RNA polymerase II core promoter proximal region sequence-specific DNA binding	72	3.617e-07	1.84569	0.000517459	4.70528e-05	0.000597553
GOTERM_MF_DIRECT	GO:0003714~transcription corepressor activity	48	4.95915e-07	2.15179	0.000709402	5.91361e-05	0.000819283
GOTERM_MF_DIRECT	GO:0004725~protein tyrosine phosphatase activity	29	2.08358e-06	2.63908	0.00297716	0.000229328	0.00344216
GOTERM_MF_DIRECT	GO:0042826~histone deacetylase binding	29	3.19273e-06	2.58733	0.00455838	0.00032629	0.00527448
GOTERM_MF_DIRECT	GO:0008013~beta-catenin binding	25	4.71965e-06	2.77447	0.00673107	0.000450154	0.00779691
GOTERM_MF_DIRECT	GO:0019838~growth factor binding	13	1.06199e-05	4.38161	0.0150822	0.000949369	0.0175433
GOTERM_MF_DIRECT	GO:0003682~chromatin binding	72	1.32986e-05	1.67575	0.0188504	0.00111881	0.0219679
GOTERM_MF_DIRECT	GO:0003677~DNA binding	233	6.37121e-05	1.26664	0.087142	0.00505247	0.105205
GOTERM_MF_DIRECT	GO:0004115~3'5'-cyclic-AMP phosphodiesterase activity	9	6.58685e-05	5.46016	0.0899547	0.00494881	0.108764
GOTERM_MF_DIRECT	GO:0005524~ATP binding	211	6.69501e-05	1.28439	0.0913622	0.00477898	0.110549
GOTERM_MF_DIRECT	GO:0000979~RNA polymerase II core promoter sequence-specific DNA binding	18	8.64083e-05	2.87377	0.116316	0.00587106	0.142657
GOTERM_MF_DIRECT	GO:0019901~protein kinase binding	65	0.000240348	1.57318	0.291056	0.0155138	0.396332
GOTERM_MF_DIRECT	GO:0003707~steroid hormone receptor activity	17	0.0002408	2.76258	0.291515	0.0148721	0.397077
GOTERM_MF_DIRECT	GO:0003713~transcription coactivator activity	47	0.000253837	1.72465	0.304613	0.015023	0.418532
GOTERM_MF_DIRECT	GO:0005154~epidermal growth factor receptor binding	12	0.000285012	3.52268	0.334962	0.016184	0.46982
GOTERM_MF_DIRECT	GO:0019903~protein phosphatase binding	18	0.000330596	2.60008	0.376971	0.0180339	0.54477
GOTERM_MF_DIRECT	GO:0004114~3'5'-cyclic-nucleotide phosphodiesterase activity	10	0.000442725	3.95664	0.469364	0.0231963	0.728905
GOTERM_MF_DIRECT	GO:0000980~RNA polymerase II distal enhancer sequence-specific DNA binding	18	0.000492784	2.52007	0.506063	0.0248764	0.811009
GOTERM_MF_DIRECT	GO:0046332~SMAD binding	14	0.000497481	2.96288	0.509374	0.0242552	0.818709
GOTERM_MF_DIRECT	GO:0001046~core promoter sequence-specific DNA binding	14	0.000497481	2.96288	0.509374	0.0242552	0.818709
GOTERM_MF_DIRECT	GO:0035035~histone acetyltransferase binding	11	0.000506495	3.57511	0.515665	0.0238763	0.833486
GOTERM_MF_DIRECT	GO:0000977~RNA polymerase II regulatory region sequence-specific DNA binding	40	0.000579467	1.75005	0.563714	0.0264019	0.953028
GOTERM_MF_DIRECT	GO:0005088~Ras guanyl-nucleotide exchange factor activity	26	0.000611207	2.05745	0.583098	0.0269704	1.00498
GOTERM_MF_DIRECT	GO:0004721~phosphoprotein phosphatase activity	14	0.000805513	2.83119	0.68436	0.0343406	1.32248
GOTERM_MF_DIRECT	GO:0030165~PDZ domain binding	21	0.000854519	2.22216	0.705754	0.035341	1.4024
GOTERM_MF_DIRECT	GO:0005096~GTPase activator activity	49	0.00107984	1.59826	0.78692	0.0432125	1.7691
GOTERM_MF_DIRECT	GO:0031625~ubiquitin protein ligase binding	50	0.00114286	1.58541	0.805314	0.0444371	1.87143
GOTERM_MF_DIRECT	GO:0004879~RNA polymerase II transcription factor activity	12	0.00120583	3.03342	0.822108	0.0455923	1.97358
GOTERM_MF_DIRECT	GO:0001228~transcriptional activator activity	22	0.00128912	2.10743	0.842119	0.0474157	2.10854
GOTERM_MF_DIRECT	GO:0017017~MAP kinase tyrosine/serine/threonine phosphatase activity	7	0.0015068	4.90015	0.884428	0.0538268	2.46044
GOTERM_MF_DIRECT	GO:0034450~ubiquitin-ubiquitin ligase activity	7	0.0015068	4.90015	0.884428	0.0538268	2.46044
GOTERM_MF_DIRECT	GO:0035257~nuclear hormone receptor binding	9	0.00161641	3.72284	0.901229	0.0562309	2.63718
GOTERM_MF_DIRECT	GO:0004842~ubiquitin-protein transferase activity	55	0.00166469	1.52132	0.907833	0.0564917	2.71494
GOTERM_MF_DIRECT	GO:0004714~transmembrane receptor protein tyrosine kinase activity	12	0.00196543	2.87377	0.940113	0.0648336	3.19797
GOTERM_MF_DIRECT	GO:0008139~nuclear localization sequence binding	10	0.00225246	3.2501	0.96032	0.0722976	3.65688
GOTERM_MF_DIRECT	GO:0046982~protein heterodimerization activity	72	0.00256627	1.40907	0.974703	0.0801729	4.15627
GOTERM_MF_DIRECT	GO:0046872~metal ion binding	266	0.00291001	1.16997	0.984552	0.0885086	4.70049
GOTERM_MF_DIRECT	GO:0001047~core promoter binding	16	0.00335308	2.27507	0.991822	0.0992119	5.39769
GOTERM_MF_DIRECT	GO:0031490~chromatin DNA binding	15	0.00339684	2.35352	0.99232	0.0984132	5.46629
GOTERM_MF_DIRECT	GO:0042802~identical protein binding	107	0.00352774	1.30004	0.993636	0.0999965	5.67122
GOTERM_MF_DIRECT	GO:0061630~ubiquitin protein ligase activity	34	0.00403157	1.65459	0.996914	0.111283	6.45607
GOTERM_MF_DIRECT	GO:0001078~transcriptional repressor activity	23	0.00427124	1.88564	0.997813	0.115298	6.82726
GOTERM_MF_DIRECT	GO:0005516~calmodulin binding	34	0.00476976	1.63709	0.998932	0.125545	7.59494
GOTERM_MF_DIRECT	GO:0008022~protein C-terminus binding	33	0.00484526	1.65005	0.999042	0.125114	7.71068
GOTERM_MF_DIRECT	GO:0004871~signal transducer activity	36	0.00497889	1.60593	0.999209	0.12608	7.9152
GOTERM_MF_DIRECT	GO:0035198~miRNA binding	7	0.00526107	3.98137	0.999473	0.130456	8.34568
GOTERM_MF_DIRECT	GO:0001105~RNA polymerase II transcription coactivator activity	11	0.00536161	2.70549	0.999544	0.130533	8.4986
GOTERM_MF_DIRECT	GO:0030331~estrogen receptor binding	11	0.00536161	2.70549	0.999544	0.130533	8.4986
GOTERM_MF_DIRECT	GO:0035255~ionotropic glutamate receptor binding	8	0.00551208	3.46677	0.999633	0.131722	8.72702
GOTERM_MF_DIRECT	GO:0016922~ligand-dependent nuclear receptor binding	8	0.00551208	3.46677	0.999633	0.131722	8.72702
GOTERM_MF_DIRECT	GO:0003730~mRNA 3'-UTR binding	13	0.00570762	2.41436	0.999723	0.133854	9.02306
GOTERM_MF_DIRECT	GO:0004708~MAP kinase kinase activity	6	0.00648336	4.55013	0.999909	0.148266	10.1886
GOTERM_MF_DIRECT	GO:0031435~mitogen-activated protein kinase kinase kinase binding	7	0.0073851	3.74717	0.999975	0.16455	11.5259
GOTERM_MF_DIRECT	GO:0004407~histone deacetylase activity	11	0.00798987	2.56674	0.99999	0.174135	12.4122
