# Supplementary material for: Respiratory Syncytial Virus Infection Changes Cargo Composition of Exosome Released from Airway Epithelial Cells
Source: Sci Rep. 2018 Jan 10;8:387. doi: 10.1038/s41598-017-18672-5 (PMC5762922; doi:10.1038/s41598-017-18672-5)
Supplement: Supplementary file 11 — Supplementary Dataset 10 [file 41598_2017_18672_MOESM11_ESM.xls]

## Sheet: F_Predicted_Targets_Of_Table_3_
Category	Term	Count	PValue	Fold_Enrichment	Bonferroni	Benjamini	FDR
KEGG_PATHWAY	hsa04550:Signaling pathways regulating pluripotency of stem cells	45	1.47763e-10	2.7938	3.8714e-08	3.8714e-08	1.93374e-07
KEGG_PATHWAY	hsa05200:Pathways in cancer	87	9.63426e-10	1.92414	2.52418e-07	1.26209e-07	1.26081e-06
KEGG_PATHWAY	hsa04510:Focal adhesion	55	2.31899e-09	2.32063	6.07575e-07	2.02525e-07	3.0348e-06
KEGG_PATHWAY	hsa05205:Proteoglycans in cancer	52	1.79256e-08	2.25987	4.6965e-06	1.17413e-06	2.34588e-05
KEGG_PATHWAY	hsa04012:ErbB signaling pathway	30	4.94769e-08	2.99718	1.29629e-05	2.59259e-06	6.47491e-05
KEGG_PATHWAY	hsa04350:TGF-beta signaling pathway	29	8.42903e-08	3.00075	2.20838e-05	3.68067e-06	0.000110308
KEGG_PATHWAY	hsa05202:Transcriptional misregulation in cancer	43	5.96945e-07	2.22469	0.000156387	2.23425e-05	0.000781203
KEGG_PATHWAY	hsa04068:FoxO signaling pathway	37	6.0099e-07	2.39998	0.000157447	1.96822e-05	0.000786497
KEGG_PATHWAY	hsa04910:Insulin signaling pathway	37	1.29818e-06	2.33042	0.000340066	3.77909e-05	0.00169888
KEGG_PATHWAY	hsa05211:Renal cell carcinoma	23	1.53859e-06	3.07557	0.00040303	4.03103e-05	0.0020135
KEGG_PATHWAY	hsa04010:MAPK signaling pathway	55	4.36986e-06	1.87471	0.00114425	0.000104077	0.00571856
KEGG_PATHWAY	hsa05214:Glioma	22	6.1736e-06	2.94185	0.00161618	0.000134782	0.00807892
KEGG_PATHWAY	hsa04151:PI3K-Akt signaling pathway	68	7.31469e-06	1.71317	0.00191462	0.000147409	0.00957212
KEGG_PATHWAY	hsa04810:Regulation of actin cytoskeleton	47	1.02073e-05	1.93609	0.00267076	0.000191005	0.0133572
KEGG_PATHWAY	hsa04360:Axon guidance	33	1.105e-05	2.25851	0.00289092	0.000192988	0.0144598
KEGG_PATHWAY	hsa04015:Rap1 signaling pathway	46	2.02451e-05	1.90392	0.00529023	0.000331462	0.026491
KEGG_PATHWAY	hsa04310:Wnt signaling pathway	34	2.61127e-05	2.14146	0.00681826	0.000402367	0.0341676
KEGG_PATHWAY	hsa04014:Ras signaling pathway	48	3.00543e-05	1.84605	0.00784343	0.000437368	0.0393242
KEGG_PATHWAY	hsa05221:Acute myeloid leukemia	19	3.06169e-05	2.94901	0.00798967	0.000422109	0.0400602
KEGG_PATHWAY	hsa04152:AMPK signaling pathway	31	3.43009e-05	2.20858	0.00894673	0.000449249	0.0448794
KEGG_PATHWAY	hsa05220:Chronic myeloid leukemia	22	3.57999e-05	2.65584	0.00933589	0.000446555	0.0468403
KEGG_PATHWAY	hsa05231:Choline metabolism in cancer	27	4.91994e-05	2.32356	0.0128078	0.000585763	0.0643669
KEGG_PATHWAY	hsa04722:Neurotrophin signaling pathway	30	6.49647e-05	2.17296	0.0168773	0.000739783	0.0849842
KEGG_PATHWAY	hsa05215:Prostate cancer	24	0.000103066	2.3705	0.0266432	0.00112456	0.134795
KEGG_PATHWAY	hsa04144:Endocytosis	51	0.000115383	1.71815	0.0297796	0.00120855	0.150893
KEGG_PATHWAY	hsa05230:Central carbon metabolism in cancer	19	0.000213079	2.58039	0.0543027	0.00214511	0.278492
KEGG_PATHWAY	hsa04917:Prolactin signaling pathway	20	0.000291688	2.4484	0.0735853	0.00282686	0.381052
KEGG_PATHWAY	hsa05218:Melanoma	20	0.000291688	2.4484	0.0735853	0.00282686	0.381052
KEGG_PATHWAY	hsa04919:Thyroid hormone signaling pathway	27	0.000410775	2.05859	0.102054	0.00383709	0.536238
KEGG_PATHWAY	hsa04931:Insulin resistance	26	0.000415455	2.09248	0.103155	0.00374716	0.542332
KEGG_PATHWAY	hsa05213:Endometrial cancer	16	0.000525237	2.67441	0.128595	0.00457776	0.685186
KEGG_PATHWAY	hsa04120:Ubiquitin mediated proteolysis	30	0.000729693	1.90332	0.174073	0.00615034	0.950731
KEGG_PATHWAY	hsa04024:cAMP signaling pathway	39	0.000906582	1.71203	0.211507	0.0073985	1.17994
KEGG_PATHWAY	hsa05223:Non-small cell lung cancer	16	0.00122771	2.48338	0.275199	0.00970586	1.59481
KEGG_PATHWAY	hsa04066:HIF-1 signaling pathway	23	0.00139226	2.03992	0.305822	0.0106787	1.80676
KEGG_PATHWAY	hsa04141:Protein processing in endoplasmic reticulum	34	0.00142762	1.74865	0.312231	0.0106374	1.85225
KEGG_PATHWAY	hsa04915:Estrogen signaling pathway	23	0.0016012	2.01931	0.342855	0.0115948	2.07529
KEGG_PATHWAY	hsa04710:Circadian rhythm	11	0.0017537	3.0842	0.368636	0.0123521	2.27086
KEGG_PATHWAY	hsa04150:mTOR signaling pathway	16	0.00180506	2.39774	0.377089	0.0123794	2.33663
KEGG_PATHWAY	hsa05212:Pancreatic cancer	17	0.00224744	2.27325	0.445391	0.0150015	2.90155
KEGG_PATHWAY	hsa05032:Morphine addiction	21	0.00294144	2.00581	0.537816	0.0191098	3.78169
KEGG_PATHWAY	hsa04923:Regulation of lipolysis in adipocytes	15	0.00356034	2.32817	0.607207	0.0225342	4.56038
KEGG_PATHWAY	hsa04512:ECM-receptor interaction	20	0.00398685	1.99812	0.648885	0.0246121	5.09361
KEGG_PATHWAY	hsa04725:Cholinergic synapse	23	0.00700708	1.80101	0.84155	0.0419397	8.79155
KEGG_PATHWAY	hsa04070:Phosphatidylinositol signaling system	21	0.00710134	1.86253	0.845443	0.0415483	8.90479
KEGG_PATHWAY	hsa04022:cGMP-PKG signaling pathway	31	0.00746936	1.62317	0.859749	0.0427125	9.34567
KEGG_PATHWAY	hsa04320:Dorso-ventral axis formation	9	0.00884847	2.89727	0.90257	0.0493622	10.9803
KEGG_PATHWAY	hsa04916:Melanogenesis	21	0.00892129	1.82528	0.904427	0.0487274	11.0659
KEGG_PATHWAY	hsa04664:Fc epsilon RI signaling pathway	16	0.00904206	2.04514	0.907431	0.0483701	11.2076
KEGG_PATHWAY	hsa05210:Colorectal cancer	15	0.00930391	2.10286	0.913623	0.0487518	11.5142
